# Supplementary material for: Ruthenium(II) carbonyl compounds with the 4′-chloro-2,2′:6′,2′′-terpyridine ligand
Source: Acta Crystallogr E Crystallogr Commun. 2017 Mar 21;73(Pt 4):556–9. doi: 10.1107/S2056989017003917 (PMC5382621; doi:10.1107/S2056989017003917)
Supplement: Supplementary file 1 [file e-73-00556-sup1.cif]

##############################################################################
#                                                                            #
# This CIF contains the data in a paper accepted for publication in          #
# Acta Crystallographica Section E. It conforms to the requirements of       #
# Notes for Authors for Acta Crystallographica Section E, and has been       #
# peer reviewed under the auspices of the IUCr Commission on Journals.       #
#                                                                            #
# Full details of the Crystallographic Information File format               #
# are given in the paper "The Crystallographic Information File (CIF):       #
# a New Standard Archive File for Crystallography" by S. R. Hall, F. H.      #
# Allen and I. D. Brown [Acta Cryst. (1991), A47, 655-685].                  #
#                                                                            #
# The current version of the core CIF dictionary is obtainable from          #
# ftp://ftp.iucr.org/pub/cif_core.dic.                                       #
#                                                                            #
# Software is freely available for graphical display of the structure(s)     #
# in this CIF. For information consult the CIF software page                 #
# http://www.iucr.org/resources/cif/software.                                #
#                                                                            #
# This file may be used for bona fide research purposes within the           #
# scientific community so long as proper attribution is given to the journal # 
# article from which it was obtained.                                        #
#                                                                            #
##############################################################################
data_I
_database_code_depnum_ccdc_archive 'CCDC 1537189'
_audit_creation_method     'SHELXL-2014/7'
_chemical_name_systematic
;\
<i>cis</i>-Dicarbonylchlorido(4'-chloro-2,2':6',2''-\
terpyridine-\k^3^<i>N</i>)ruthenium(II)
<i>fac</i>-tricarbonyltrichloridoruthenate(II)]
;
_chemical_name_common     ?
_chemical_formula_moiety     'C17 H10 Cl2 N3 O2 Ru, C3 Cl3 O3 Ru'
_chemical_formula_sum     'C20 H10 Cl5 N3 O5 Ru2'
_chemical_formula_iupac     '[Ru Cl (C15 H10 Cl N3) (C O)2] [Ru Cl3 (C O)3]'
_chemical_formula_weight     751.70
_chemical_melting_point     ?
_shelx_space_group_comment
;
The symmetry employed for this shelxl refinement is uniquely defined
by the following loop, which should always be used as a source of
symmetry information in preference to the above space-group names.
They are only intended as comments.
;
_space_group_crystal_system     monoclinic
_space_group_name_H-M_alt     'P 21/c'
_space_group_name_Hall     '-P 2ybc'
loop_
    _space_group_symop_operation_xyz
    'x, y, z'
    '-x, y+1/2, -z+1/2'
    '-x, -y, -z'
    'x, -y-1/2, z-1/2'
_cell_length_a     14.3578(4)
_cell_length_b     13.9158(2)
_cell_length_c     13.2220(3)
_cell_angle_alpha     90
_cell_angle_beta     114.080(3)
_cell_angle_gamma     90
_cell_volume     2411.86(11)
_cell_formula_units_Z     4
_cell_measurement_reflns_used     6406
_cell_measurement_theta_min     3.5280
_cell_measurement_theta_max     28.4770
_cell_measurement_temperature     123(2)
_exptl_crystal_description     plate
_exptl_crystal_colour     colourless
_exptl_crystal_size_max     0.340
_exptl_crystal_size_mid     0.080
_exptl_crystal_size_min     0.060
_exptl_crystal_density_diffrn     2.070
_exptl_crystal_density_meas     ?
_exptl_crystal_density_method     ?
_exptl_crystal_F_000     1456
_exptl_absorpt_coefficient_mu     1.845
_exptl_absorpt_correction_type     multi-scan
_exptl_absorpt_process_details
;
(<i>CrysAlisPro</i>; Agilent, 2013)
;
_shelx_estimated_absorpt_T_min     0.573
_shelx_estimated_absorpt_T_max     0.897
_exptl_absorpt_correction_T_min     0.91354
_exptl_absorpt_correction_T_max     1.00000
_diffrn_ambient_temperature     123(2)
_diffrn_radiation_type     MoK\a
_diffrn_radiation_wavelength     0.71073
_diffrn_radiation_monochromator     'mirror'
_diffrn_measurement_device_type     'Agilent SuperNova, Dual, Cu at zero, Atlas'
_diffrn_measurement_device     '\k-geometry diffractometer'
_diffrn_measurement_method     '\f scans and \w scans with \k offset'
_diffrn_detector_area_resol_mean     10.3953
_diffrn_reflns_number     11072
_diffrn_reflns_av_R_equivalents     0.0233
_diffrn_reflns_theta_min     3.086
_diffrn_reflns_theta_max     26.350
_diffrn_reflns_theta_full     26.000
_diffrn_measured_fraction_theta_max     0.989
_diffrn_measured_fraction_theta_full     0.995
_diffrn_reflns_limit_h_min     -17
_diffrn_reflns_limit_h_max     17
_diffrn_reflns_limit_k_min     -16
_diffrn_reflns_limit_k_max     17
_diffrn_reflns_limit_l_min     -16
_diffrn_reflns_limit_l_max     14
_refine_special_details     ?
_reflns_number_total     4864
_reflns_number_gt     4264
_reflns_threshold_expression     'I > 2\s(I)'
_refine_ls_structure_factor_coef     Fsqd
_refine_ls_matrix_type     full
_refine_ls_R_factor_all     0.0316
_refine_ls_R_factor_gt     0.0244
_refine_ls_wR_factor_gt     0.0467
_refine_ls_wR_factor_ref     0.0499
_refine_ls_goodness_of_fit_ref     1.063
_refine_ls_restrained_S_all     1.063
_refine_ls_number_reflns     4864
_refine_ls_number_parameters     316
_refine_ls_number_restraints     0
_refine_ls_hydrogen_treatment     constr
_refine_ls_weighting_scheme     calc
_refine_ls_weighting_details
              'w=1/[\s^2^(Fo^2^)+(0.0156P)^2^+1.2338P] where P=(Fo^2^+2Fc^2^)/3'
_atom_sites_solution_hydrogens     geom
_atom_sites_solution_primary     ?
_atom_sites_solution_secondary     ?
_refine_ls_shift/su_max     0.001
_refine_ls_shift/su_mean     0.000
_refine_diff_density_max     0.433
_refine_diff_density_min     -0.484
_refine_ls_extinction_method     none
_refine_ls_extinction_coef     .
loop_
    _atom_type_symbol
    _atom_type_description
    _atom_type_scat_dispersion_real
    _atom_type_scat_dispersion_imag
    _atom_type_scat_source
    'C' 'C' 0.0033 0.0016
                         'International Tables Vol C Tables 4.2.6.8 and 6.1.1.4'
    'H' 'H' 0.0000 0.0000
                         'International Tables Vol C Tables 4.2.6.8 and 6.1.1.4'
    'Cl' 'Cl' 0.1484 0.1585
                         'International Tables Vol C Tables 4.2.6.8 and 6.1.1.4'
    'N' 'N' 0.0061 0.0033
                         'International Tables Vol C Tables 4.2.6.8 and 6.1.1.4'
    'O' 'O' 0.0106 0.0060
                         'International Tables Vol C Tables 4.2.6.8 and 6.1.1.4'
    'Ru' 'Ru' -1.2594 0.8363
                         'International Tables Vol C Tables 4.2.6.8 and 6.1.1.4'
_computing_data_collection
;
CrysAlisPro (Agilent, 2013)
;
_computing_cell_refinement
;
CrysAlisPro (Agilent, 2013)
;
_computing_data_reduction
;
CrysAlisPro (Agilent, 2013)
;
_computing_structure_solution
;
SUPERFLIP (Palatinus & Chapuis, 2007)
;
_computing_structure_refinement
;
SHELXL2014 (Sheldrick, 2015)
;
_computing_molecular_graphics
;
<i>UCSF Chimera</i> (Pettersen et al., 2004)
;
_computing_publication_material
;
SHELXL2014 (Sheldrick, 2015)
;
loop_
    _atom_site_type_symbol
    _atom_site_label
    _atom_site_fract_x
    _atom_site_fract_y
    _atom_site_fract_z
    _atom_site_U_iso_or_equiv
    _atom_site_adp_type
    _atom_site_calc_flag
    _atom_site_occupancy
    _atom_site_disorder_assembly
    _atom_site_disorder_group
    Ru Ru1 0.17472(2) 0.27299(2) 0.26207(2) 0.01106(6) Uani d 1 . .
    Ru Ru2 0.39629(2) 0.64980(2) 0.27157(2) 0.01345(6) Uani d 1 . .
    Cl Cl1 0.08461(5) 0.27737(4) 0.38251(5) 0.01640(14) Uani d 1 . .
    Cl Cl5 0.37371(5) 0.70601(5) 0.08982(6) 0.02129(15) Uani d 1 . .
    Cl Cl3 0.22742(5) 0.70409(5) 0.24405(6) 0.02024(15) Uani d 1 . .
    Cl Cl2 -0.21948(5) 0.02482(5) -0.03389(6) 0.02083(15) Uani d 1 . .
    Cl Cl4 0.32731(5) 0.49515(5) 0.19478(6) 0.01848(15) Uani d 1 . .
    N N1 0.22418(16) 0.13257(15) 0.31413(17) 0.0124(5) Uani d 1 . .
    O O1 0.29403(15) 0.26878(13) 0.11931(16) 0.0217(4) Uani d 1 . .
    N N5 0.05630(16) 0.19549(15) 0.15594(17) 0.0122(5) Uani d 1 . .
    C C12 -0.0292(2) 0.24201(18) 0.0912(2) 0.0127(5) Uani d 1 . .
    O O3 0.42369(15) 0.57772(14) 0.49897(17) 0.0229(4) Uani d 1 . .
    C C13 -0.01943(19) 0.34784(18) 0.1003(2) 0.0117(5) Uani d 1 . .
    C C18 0.4133(2) 0.60467(19) 0.4148(2) 0.0167(6) Uani d 1 . .
    C C7 0.1595(2) 0.06339(18) 0.2494(2) 0.0142(6) Uani d 1 . .
    C C2 0.2842(2) 0.34104(18) 0.3748(2) 0.0163(6) Uani d 1 . .
    C C8 0.0622(2) 0.09880(18) 0.1648(2) 0.0123(5) Uani d 1 . .
    C C20 0.4498(2) 0.7734(2) 0.3261(2) 0.0186(6) Uani d 1 . .
    N N15 0.07324(16) 0.38173(15) 0.17428(17) 0.0123(5) Uani d 1 . .
    O O4 0.59817(15) 0.57097(14) 0.28775(17) 0.0253(5) Uani d 1 . .
    O O5 0.48190(16) 0.84698(14) 0.35804(19) 0.0297(5) Uani d 1 . .
    C C19 0.5239(2) 0.60141(19) 0.2846(2) 0.0173(6) Uani d 1 . .
    C C10 -0.1111(2) 0.09151(19) 0.0372(2) 0.0141(6) Uani d 1 . .
    O O2 0.34998(15) 0.37495(13) 0.44648(16) 0.0227(4) Uani d 1 . .
    C C17 0.0862(2) 0.47673(18) 0.1892(2) 0.0140(6) Uani d 1 . .
    H H17 0.1505 0.5006 0.2394 0.017 Uiso calc 1 . .
    C C9 -0.0227(2) 0.04364(19) 0.1039(2) 0.0136(6) Uani d 1 . .
    H H9 -0.0203 -0.0245 0.1077 0.016 Uiso calc 1 . .
    C C11 -0.1165(2) 0.19109(19) 0.0286(2) 0.0154(6) Uani d 1 . .
    H H11 -0.1775 0.2228 -0.0183 0.018 Uiso calc 1 . .
    C C14 -0.0985(2) 0.40961(18) 0.0409(2) 0.0148(6) Uani d 1 . .
    H H14 -0.1616 0.3852 -0.0113 0.018 Uiso calc 1 . .
    C C3 0.3098(2) 0.10532(19) 0.3987(2) 0.0154(6) Uani d 1 . .
    H H3 0.3549 0.1534 0.4432 0.018 Uiso calc 1 . .
    C C16 0.0084(2) 0.54168(18) 0.1334(2) 0.0145(6) Uani d 1 . .
    H H16 0.0191 0.6087 0.1468 0.017 Uiso calc 1 . .
    C C4 0.3355(2) 0.00955(19) 0.4243(2) 0.0181(6) Uani d 1 . .
    H H4 0.3956 -0.0077 0.4868 0.022 Uiso calc 1 . .
    C C1 0.2473(2) 0.27202(18) 0.1705(2) 0.0157(6) Uani d 1 . .
    C C5 0.2717(2) -0.06013(19) 0.3569(2) 0.0175(6) Uani d 1 . .
    H H5 0.2885 -0.1262 0.3713 0.021 Uiso calc 1 . .
    C C15 -0.0840(2) 0.50795(19) 0.0589(2) 0.0154(6) Uani d 1 . .
    H H15 -0.1377 0.5515 0.0199 0.019 Uiso calc 1 . .
    C C6 0.1835(2) -0.03308(19) 0.2687(2) 0.0163(6) Uani d 1 . .
    H H6 0.1394 -0.0804 0.2215 0.020 Uiso calc 1 . .
loop_
    _atom_site_aniso_label
    _atom_site_aniso_U_11
    _atom_site_aniso_U_22
    _atom_site_aniso_U_33
    _atom_site_aniso_U_12
    _atom_site_aniso_U_13
    _atom_site_aniso_U_23
    Ru1 0.01021(11) 0.00932(11) 0.01166(11) -0.00047(8) 0.00241(9) -0.00009(9)
    Ru2 0.01030(12) 0.01230(11) 0.01481(11) -0.00009(8) 0.00210(9) -0.00140(9)
    Cl1 0.0184(4) 0.0147(3) 0.0170(3) -0.0021(3) 0.0081(3) -0.0012(3)
    Cl5 0.0233(4) 0.0193(4) 0.0174(3) -0.0003(3) 0.0043(3) 0.0022(3)
    Cl3 0.0127(3) 0.0181(3) 0.0262(4) 0.0016(3) 0.0042(3) -0.0053(3)
    Cl2 0.0168(4) 0.0221(4) 0.0218(4) -0.0090(3) 0.0060(3) -0.0057(3)
    Cl4 0.0188(4) 0.0130(3) 0.0227(4) -0.0025(3) 0.0074(3) -0.0034(3)
    N1 0.0127(12) 0.0125(11) 0.0121(11) -0.0003(9) 0.0053(10) 0.0011(9)
    O1 0.0216(11) 0.0229(11) 0.0232(11) -0.0031(9) 0.0119(10) -0.0026(9)
    N5 0.0122(12) 0.0122(11) 0.0115(11) -0.0017(9) 0.0041(10) -0.0005(9)
    C12 0.0126(14) 0.0155(13) 0.0106(13) 0.0004(11) 0.0055(11) -0.0008(11)
    O3 0.0250(12) 0.0238(11) 0.0223(11) 0.0017(9) 0.0122(10) 0.0021(9)
    C13 0.0126(14) 0.0135(13) 0.0109(13) -0.0003(11) 0.0067(11) 0.0011(11)
    C18 0.0102(14) 0.0137(14) 0.0254(16) -0.0001(11) 0.0063(12) -0.0041(13)
    C7 0.0162(15) 0.0163(14) 0.0115(13) 0.0008(11) 0.0070(12) -0.0027(11)
    C2 0.0181(16) 0.0127(13) 0.0204(15) 0.0029(12) 0.0102(13) 0.0026(12)
    C8 0.0171(15) 0.0126(13) 0.0108(13) -0.0003(11) 0.0093(12) -0.0009(11)
    C20 0.0129(15) 0.0211(15) 0.0205(15) 0.0034(12) 0.0053(12) 0.0005(13)
    N15 0.0122(12) 0.0125(11) 0.0129(11) 0.0012(9) 0.0059(10) 0.0012(9)
    O4 0.0183(12) 0.0298(12) 0.0271(12) 0.0071(9) 0.0086(10) 0.0017(10)
    O5 0.0236(12) 0.0206(11) 0.0428(14) -0.0060(9) 0.0114(11) -0.0129(10)
    C19 0.0196(16) 0.0160(14) 0.0130(13) -0.0023(12) 0.0031(12) 0.0002(11)
    C10 0.0148(14) 0.0187(14) 0.0102(13) -0.0053(11) 0.0065(12) -0.0024(11)
    O2 0.0194(11) 0.0216(10) 0.0205(11) -0.0064(9) 0.0013(10) -0.0051(9)
    C17 0.0148(14) 0.0142(13) 0.0135(13) -0.0024(11) 0.0064(12) -0.0013(11)
    C9 0.0195(15) 0.0123(13) 0.0113(13) -0.0047(11) 0.0087(12) -0.0030(11)
    C11 0.0133(14) 0.0192(14) 0.0113(13) -0.0004(11) 0.0026(12) 0.0016(11)
    C14 0.0148(14) 0.0174(14) 0.0139(13) -0.0012(11) 0.0076(12) 0.0020(11)
    C3 0.0151(15) 0.0158(14) 0.0153(13) 0.0001(11) 0.0062(12) 0.0003(11)
    C16 0.0222(16) 0.0095(12) 0.0181(14) 0.0021(11) 0.0146(13) 0.0009(11)
    C4 0.0172(15) 0.0204(15) 0.0163(14) 0.0062(12) 0.0063(12) 0.0070(12)
    C1 0.0154(15) 0.0108(13) 0.0158(14) -0.0017(11) 0.0011(12) -0.0001(11)
    C5 0.0234(16) 0.0118(13) 0.0217(15) 0.0031(12) 0.0135(13) 0.0018(12)
    C15 0.0158(15) 0.0184(14) 0.0145(13) 0.0074(12) 0.0087(12) 0.0052(12)
    C6 0.0197(16) 0.0142(13) 0.0184(14) -0.0011(11) 0.0113(13) -0.0015(12)
_geom_special_details
;
 All esds (except the esd in the dihedral angle between two l.s. planes)
 are estimated using the full covariance matrix.  The cell esds are taken
 into account individually in the estimation of esds in distances, angles
 and torsion angles; correlations between esds in cell parameters are only
 used when they are defined by crystal symmetry.  An approximate (isotropic)
 treatment of cell esds is used for estimating esds involving l.s. planes.
;
loop_
    _geom_bond_atom_site_label_1
    _geom_bond_atom_site_label_2
    _geom_bond_site_symmetry_2
    _geom_bond_distance
    _geom_bond_publ_flag
    Ru1 C1 . 1.893(3) yes
    Ru1 C2 . 1.918(3) yes
    Ru1 N5 . 2.019(2) yes
    Ru1 N15 . 2.093(2) yes
    Ru1 N1 . 2.097(2) yes
    Ru1 Cl1 . 2.4279(7) yes
    Ru2 C19 . 1.893(3) yes
    Ru2 C20 . 1.902(3) yes
    Ru2 C18 . 1.914(3) yes
    Ru2 Cl4 . 2.4129(7) yes
    Ru2 Cl5 . 2.4199(7) yes
    Ru2 Cl3 . 2.4212(7) yes
    Cl2 C10 . 1.724(3) ?
    N1 C3 . 1.336(3) yes
    N1 C7 . 1.369(3) ?
    O1 C1 . 1.131(3) ?
    N5 C12 . 1.342(3) ?
    N5 C8 . 1.350(3) ?
    C12 C11 . 1.383(4) ?
    C12 C13 . 1.480(3) ?
    O3 C18 . 1.125(3) ?
    C13 N15 . 1.374(3) ?
    C13 C14 . 1.385(4) ?
    C7 C6 . 1.384(4) ?
    C7 C8 . 1.473(4) ?
    C2 O2 . 1.133(3) ?
    C8 C9 . 1.387(4) ?
    C20 O5 . 1.131(3) ?
    N15 C17 . 1.338(3) ?
    O4 C19 . 1.132(3) ?
    C10 C9 . 1.386(4) ?
    C10 C11 . 1.390(4) ?
    C17 C16 . 1.392(4) ?
    C17 H17 . 0.9500 ?
    C9 H9 . 0.9500 ?
    C11 H11 . 0.9500 ?
    C14 C15 . 1.390(4) ?
    C14 H14 . 0.9500 ?
    C3 C4 . 1.387(4) ?
    C3 H3 . 0.9500 ?
    C16 C15 . 1.373(4) ?
    C16 H16 . 0.9500 ?
    C4 C5 . 1.381(4) ?
    C4 H4 . 0.9500 ?
    C5 C6 . 1.379(4) ?
    C5 H5 . 0.9500 ?
    C15 H15 . 0.9500 ?
    C6 H6 . 0.9500 ?
loop_
    _geom_angle_atom_site_label_1
    _geom_angle_atom_site_label_2
    _geom_angle_atom_site_label_3
    _geom_angle_site_symmetry_1
    _geom_angle_site_symmetry_3
    _geom_angle
    _geom_angle_publ_flag
    C1 Ru1 C2 . . 90.60(11) ?
    C1 Ru1 N5 . . 94.52(10) ?
    C2 Ru1 N5 . . 174.14(10) ?
    C1 Ru1 N15 . . 95.21(10) ?
    C2 Ru1 N15 . . 103.79(10) ?
    N5 Ru1 N15 . . 78.61(8) ?
    C1 Ru1 N1 . . 90.13(10) ?
    C2 Ru1 N1 . . 98.32(10) ?
    N5 Ru1 N1 . . 78.86(8) ?
    N15 Ru1 N1 . . 157.17(8) ?
    C1 Ru1 Cl1 . . 178.53(8) ?
    C2 Ru1 Cl1 . . 87.98(8) ?
    N5 Ru1 Cl1 . . 86.92(6) ?
    N15 Ru1 Cl1 . . 84.78(6) ?
    N1 Ru1 Cl1 . . 90.45(6) ?
    C19 Ru2 C20 . . 93.51(11) ?
    C19 Ru2 C18 . . 93.76(11) ?
    C20 Ru2 C18 . . 93.03(11) ?
    C19 Ru2 Cl4 . . 86.39(8) ?
    C20 Ru2 Cl4 . . 177.64(9) ?
    C18 Ru2 Cl4 . . 89.34(8) ?
    C19 Ru2 Cl5 . . 86.44(8) ?
    C20 Ru2 Cl5 . . 87.36(9) ?
    C18 Ru2 Cl5 . . 179.55(9) ?
    Cl4 Ru2 Cl5 . . 90.27(2) ?
    C19 Ru2 Cl3 . . 175.98(8) ?
    C20 Ru2 Cl3 . . 89.96(8) ?
    C18 Ru2 Cl3 . . 88.08(8) ?
    Cl4 Ru2 Cl3 . . 90.06(2) ?
    Cl5 Ru2 Cl3 . . 91.70(3) ?
    C3 N1 C7 . . 118.8(2) ?
    C3 N1 Ru1 . . 127.74(18) ?
    C7 N1 Ru1 . . 113.43(17) ?
    C12 N5 C8 . . 123.0(2) ?
    C12 N5 Ru1 . . 118.52(17) ?
    C8 N5 Ru1 . . 117.81(17) ?
    N5 C12 C11 . . 120.3(2) ?
    N5 C12 C13 . . 113.3(2) ?
    C11 C12 C13 . . 126.3(2) ?
    N15 C13 C14 . . 121.5(2) ?
    N15 C13 C12 . . 115.6(2) ?
    C14 C13 C12 . . 122.9(2) ?
    O3 C18 Ru2 . . 179.5(3) ?
    N1 C7 C6 . . 120.8(2) ?
    N1 C7 C8 . . 115.5(2) ?
    C6 C7 C8 . . 123.5(2) ?
    O2 C2 Ru1 . . 174.6(2) ?
    N5 C8 C9 . . 119.5(2) ?
    N5 C8 C7 . . 114.0(2) ?
    C9 C8 C7 . . 126.3(2) ?
    O5 C20 Ru2 . . 179.5(3) ?
    C17 N15 C13 . . 118.7(2) ?
    C17 N15 Ru1 . . 127.51(18) ?
    C13 N15 Ru1 . . 113.54(16) ?
    O4 C19 Ru2 . . 177.0(2) ?
    C9 C10 C11 . . 122.5(2) ?
    C9 C10 Cl2 . . 118.5(2) ?
    C11 C10 Cl2 . . 119.0(2) ?
    N15 C17 C16 . . 122.0(3) ?
    N15 C17 H17 . . 119.0 ?
    C16 C17 H17 . . 119.0 ?
    C10 C9 C8 . . 117.6(2) ?
    C10 C9 H9 . . 121.2 ?
    C8 C9 H9 . . 121.2 ?
    C12 C11 C10 . . 117.1(2) ?
    C12 C11 H11 . . 121.5 ?
    C10 C11 H11 . . 121.5 ?
    C13 C14 C15 . . 118.9(3) ?
    C13 C14 H14 . . 120.6 ?
    C15 C14 H14 . . 120.6 ?
    N1 C3 C4 . . 122.6(3) ?
    N1 C3 H3 . . 118.7 ?
    C4 C3 H3 . . 118.7 ?
    C15 C16 C17 . . 119.3(2) ?
    C15 C16 H16 . . 120.3 ?
    C17 C16 H16 . . 120.3 ?
    C5 C4 C3 . . 118.5(3) ?
    C5 C4 H4 . . 120.8 ?
    C3 C4 H4 . . 120.8 ?
    O1 C1 Ru1 . . 176.8(2) ?
    C6 C5 C4 . . 119.5(2) ?
    C6 C5 H5 . . 120.2 ?
    C4 C5 H5 . . 120.2 ?
    C16 C15 C14 . . 119.5(2) ?
    C16 C15 H15 . . 120.2 ?
    C14 C15 H15 . . 120.2 ?
    C5 C6 C7 . . 119.7(3) ?
    C5 C6 H6 . . 120.2 ?
    C7 C6 H6 . . 120.2 ?
loop_
    _geom_torsion_atom_site_label_1
    _geom_torsion_atom_site_label_2
    _geom_torsion_atom_site_label_3
    _geom_torsion_atom_site_label_4
    _geom_torsion_site_symmetry_1
    _geom_torsion_site_symmetry_2
    _geom_torsion_site_symmetry_3
    _geom_torsion_site_symmetry_4
    _geom_torsion
    _geom_torsion_publ_flag
    C8 N5 C12 C11 . . . . -0.7(4) ?
    Ru1 N5 C12 C11 . . . . -171.18(18) ?
    C8 N5 C12 C13 . . . . 176.3(2) ?
    Ru1 N5 C12 C13 . . . . 5.8(3) ?
    N5 C12 C13 N15 . . . . -1.4(3) ?
    C11 C12 C13 N15 . . . . 175.3(2) ?
    N5 C12 C13 C14 . . . . -179.9(2) ?
    C11 C12 C13 C14 . . . . -3.2(4) ?
    C3 N1 C7 C6 . . . . -2.0(4) ?
    Ru1 N1 C7 C6 . . . . 176.53(18) ?
    C3 N1 C7 C8 . . . . 174.3(2) ?
    Ru1 N1 C7 C8 . . . . -7.2(3) ?
    C12 N5 C8 C9 . . . . 0.8(4) ?
    Ru1 N5 C8 C9 . . . . 171.39(17) ?
    C12 N5 C8 C7 . . . . -173.6(2) ?
    Ru1 N5 C8 C7 . . . . -3.1(3) ?
    N1 C7 C8 N5 . . . . 6.9(3) ?
    C6 C7 C8 N5 . . . . -177.0(2) ?
    N1 C7 C8 C9 . . . . -167.1(2) ?
    C6 C7 C8 C9 . . . . 9.0(4) ?
    C14 C13 N15 C17 . . . . 0.6(4) ?
    C12 C13 N15 C17 . . . . -177.9(2) ?
    C14 C13 N15 Ru1 . . . . 175.26(18) ?
    C12 C13 N15 Ru1 . . . . -3.3(3) ?
    C13 N15 C17 C16 . . . . 1.0(4) ?
    Ru1 N15 C17 C16 . . . . -172.89(18) ?
    C11 C10 C9 C8 . . . . 1.0(4) ?
    Cl2 C10 C9 C8 . . . . -176.72(18) ?
    N5 C8 C9 C10 . . . . -0.9(3) ?
    C7 C8 C9 C10 . . . . 172.8(2) ?
    N5 C12 C11 C10 . . . . 0.6(4) ?
    C13 C12 C11 C10 . . . . -175.9(2) ?
    C9 C10 C11 C12 . . . . -0.8(4) ?
    Cl2 C10 C11 C12 . . . . 176.86(19) ?
    N15 C13 C14 C15 . . . . -1.6(4) ?
    C12 C13 C14 C15 . . . . 176.8(2) ?
    C7 N1 C3 C4 . . . . -0.6(4) ?
    Ru1 N1 C3 C4 . . . . -178.83(18) ?
    N15 C17 C16 C15 . . . . -1.5(4) ?
    N1 C3 C4 C5 . . . . 2.5(4) ?
    C3 C4 C5 C6 . . . . -1.8(4) ?
    C17 C16 C15 C14 . . . . 0.4(4) ?
    C13 C14 C15 C16 . . . . 1.1(4) ?
    C4 C5 C6 C7 . . . . -0.6(4) ?
    N1 C7 C6 C5 . . . . 2.6(4) ?
    C8 C7 C6 C5 . . . . -173.4(2) ?
loop_
    _geom_hbond_atom_site_label_D
    _geom_hbond_atom_site_label_H
    _geom_hbond_atom_site_label_A
    _geom_hbond_site_symmetry_A
    _geom_hbond_distance_DH
    _geom_hbond_distance_HA
    _geom_hbond_distance_DA
    _geom_hbond_angle_DHA
    _geom_hbond_publ_flag
    C11 H11 Cl5 3_565 0.95 2.76 3.664(3) 158.3 yes
    C16 H16 Cl1 2 0.95 2.72 3.515(3) 141.5 yes
    C5 H5 Cl3 1_545 0.95 2.82 3.553(3) 134.3 yes
_shelx_hkl_file
;
   3   0   0 416.900 46.4019   2
   4   0   0 34498.3 442.767   2
   5   0   0 54407.3 626.440   2
   6   0   0 3371.54 174.697   2
   7   0   0 9994.29 320.896   2
  -8   0   0 2490.73 184.069   2
  -9   0   0 13154.0 447.103   2
 -10   0   0 18277.7 565.786   2
 -12   0   0 10968.6 455.922   1
 -13   0   0 11637.1 492.161   1
 -14   0   0 13070.5 547.672   1
 -15   0   0 245.373 104.487   1
 -16   0   0 3704.44 326.155   1
 -17   0   0 2171.94 268.896   1
   2   1   0 116636. 639.690   2
  -3  -1   0 25865.1 321.555   1
   3   1   0 25982.3 353.597   2
   4   1   0 9888.57 249.292   2
   5   1   0 5307.19 204.715   2
   6   1   0 8578.41 279.793   2
  -6   1   0 7765.89 269.339   2
  -7   1   0 59234.6 809.684   2
   7   1   0 61018.3 802.417   2
   8   1   0 121.516 51.4558   2
  -8   1   0 120.549 46.7784   2
  -9  -1   0 10612.8 409.630   2
   9   1   0 11305.9 394.430   2
  -9  -1   0 10613.1 372.554   1
  -9   1   0 10728.1 395.905   2
 -10   1   0 22844.4 619.582   2
 -10  -1   0 22506.6 576.128   1
 -10  -1   0 22861.4 638.680   2
 -11  -1   0 27707.4 673.168   1
 -12  -1   0 10083.0 430.947   1
 -13  -1   0 1366.76 178.115   1
 -14  -1   0 331.243 110.339   1
 -14   1   0 385.048 115.244   1
 -15  -1   0 230.232 107.421   1
 -15   1   0 191.495 90.2391   1
 -16   1   0 6823.47 440.704   1
 -16  -1   0 6371.25 414.125   1
 -17  -1   0 1719.05 232.667   1
   1   2   0 1106.09 60.1520   2
   2   2   0 2205.04 99.0044   2
   2   2   0 2131.39 79.9829   1
  -2  -2   0 2092.82 80.3698   1
   3   2   0 22299.6 298.161   1
  -3  -2   0 21741.0 295.773   1
   3   2   0 21191.6 348.468   2
  -4  -2   0 2642.58 121.179   1
   4   2   0 2367.06 131.248   2
  -4   2   0 2721.28 126.201   2
  -5  -2   0 12031.3 287.018   1
   5   2   0 12327.2 320.730   2
  -5   2   0 12331.5 295.358   2
   6   2   0 101.765 49.0046   2
  -6  -2   0 12.3101 47.5201   1
  -6   2   0-15.6859 36.9143   2
  -7   2   0 4.59363 39.5691   2
  -7  -2   0-9.30716 39.7914   1
   7   2   0 77.3884 42.5990   2
   8   2   0 125.883 58.0005   2
  -8   2   0 1.02978 36.3209   2
  -8  -2   0 14.7775 44.3601   1
  -9   2   0 30921.7 665.978   2
  -9  -2   0 30845.4 623.831   1
   9   2   0 31715.4 667.990   2
  -9  -2   0 32031.8 721.710   2
  10   2   0-7.88599 45.9837   2
 -10   2   0 120.337 64.9783   2
 -10  -2   0 15.3544 48.1734   1
 -10  -2   0-39.7049 58.3933   2
 -11  -2   0 11031.6 423.650   1
  11   2   0 10977.6 438.144   2
 -12  -2   0 133.166 75.0680   1
 -13  -2   0 1190.65 162.328   1
 -14  -2   0 5773.61 359.354   1
 -15  -2   0 6687.98 406.868   1
 -16  -2   0 711.092 139.069   1
 -16   2   0 1003.19 188.751   1
 -17  -2   0 4175.79 351.461   1
   0  -3   0 28.1527 25.6108   1
  -1  -3   0 23437.2 293.161   1
   1   3   0 23842.0 314.902   2
   1   3   0 24478.1 290.599   1
   2   3   0 28692.5 385.148   2
  -2  -3   0 29585.9 337.591   1
   2   3   0 29538.2 327.407   1
  -3  -3   0 184.867 35.4924   1
   3   3   0 137.592 27.1385   1
   3   3   0 267.547 48.9068   2
  -4  -3   0 14586.5 286.150   1
   4   3   0 14635.5 281.572   1
   4   3   0 14449.6 336.688   2
   5   3   0 650.718 82.2074   2
  -5  -3   0 672.215 73.8141   1
   6   3   0 256.457 66.8553   2
  -6  -3   0 143.742 48.5761   1
  -6   3   0 234.196 53.1529   2
   7   3   0 1237.58 127.893   2
  -7  -3   0 1154.08 110.725   1
  -7   3   0 1224.28 113.709   2
  -8   3   0 12625.0 395.394   2
   8   3   0 12802.1 416.756   2
  -8  -3   0 12650.3 371.952   1
  -9   3   0 14183.8 448.285   2
  -9  -3   0 14112.7 419.825   1
  -9  -3   0 14071.0 490.884   2
   9   3   0 14722.2 467.053   2
 -10  -3   0 7940.89 393.699   2
 -10  -3   0 8260.92 342.671   1
  10   3   0 8193.19 367.162   2
 -10   3   0 7879.16 359.146   2
 -11  -3   0 194.079 74.8318   1
  11   3   0 247.656 81.7857   2
  12   3   0 3826.17 278.684   2
 -12  -3   0 4430.00 289.076   1
 -13  -3   0 13126.0 510.402   1
 -14  -3   0-19.7138 65.2240   1
 -15  -3   0 605.863 136.388   1
 -16  -3   0 1192.06 180.733   1
 -17  -3   0-13.1267 85.0343   1
   0   4   0 23011.8 343.610   1
  -1  -4   0 55317.2 519.108   1
   1   4   0 55296.9 506.460   1
   1   4   0 54987.5 538.524   2
  -2  -4   0 45456.9 473.487   1
   2   4   0 44889.4 532.389   2
   2   4   0 45126.3 464.044   1
   3   4   0 11990.2 247.250   1
   3   4   0 12017.6 298.699   2
  -3  -4   0 11896.5 256.347   1
   4   4   0 4489.39 197.689   2
  -4  -4   0 4440.69 167.966   1
   4   4   0 4598.93 166.166   1
   5   4   0 257.652 68.1656   2
  -5  -4   0 273.903 54.4225   1
   5   4   0 167.911 49.3585   1
  -6  -4   0 30238.1 498.483   1
   6   4   0 29337.9 572.146   2
  -7  -4   0 2628.19 160.385   1
  -7   4   0 2349.72 157.059   2
   7   4   0 2972.76 195.831   2
  -8  -4   0 20835.3 475.272   1
   8   4   0 20369.0 535.921   2
  -8   4   0 20317.4 496.134   2
  -9  -4   0 3651.09 218.454   1
  -9   4   0 3845.22 234.958   2
  -9  -4   0 3561.55 255.035   2
   9   4   0 3832.64 245.496   2
  10   4   0 4659.13 287.494   2
 -10   4   0 4716.58 279.161   2
 -10  -4   0 4756.19 259.788   1
  11   4   0 12453.7 478.664   2
 -11  -4   0 10925.4 415.227   1
 -12  -4   0 4806.47 293.605   1
  12   4   0 4847.21 317.890   2
 -13  -4   0 29.6801 54.2069   1
  13   4   0-46.6260 58.9840   2
 -14  -4   0 183.055 76.7700   1
 -15  -4   0 10431.5 495.031   1
 -16  -4   0 933.994 161.107   1
 -17  -4   0-151.338 93.9722   1
   0   5   0 18.8954 22.2190   2
   0   5   0 3.46062 25.9070   1
  -1   5   0 18196.6 359.709   1
  -1  -5   0 18463.6 340.536   1
   1   5   0 18209.3 328.779   1
   1   5   0 18151.4 343.408   2
   2   5   0 1021.36 80.0798   1
  -2  -5   0 1147.21 97.0651   2
  -2  -5   0 1049.35 85.3133   1
   2   5   0 971.574 87.5875   2
   3   5   0 32443.2 519.625   2
   3   5   0 33331.4 447.112   1
  -3  -5   0 32071.0 532.664   2
  -3  -5   0 32984.4 462.426   1
  -4  -5   0 14484.7 319.582   1
   4   5   0 15108.3 314.491   1
   4   5   0 15072.4 376.607   2
  -5  -5   0 14571.7 339.273   1
   5   5   0 14228.6 390.346   2
   5   5   0 14644.1 330.539   1
  -6  -5   0 1734.67 124.971   1
   6   5   0 1662.88 146.959   2
   6   5   0 1635.10 121.579   1
  -7   5   0 1345.96 122.279   2
   7   5   0 1304.14 134.807   2
  -7  -5   0 1280.22 116.100   1
  -8  -5   0 21700.7 494.457   1
  -8   5   0 21346.9 507.697   2
   8   5   0 22027.7 576.246   2
  -8  -5   0 21572.7 603.663   2
  -9  -5   0 10244.7 441.695   2
  -9  -5   0 9945.18 355.844   1
   9   5   0 10572.1 414.660   2
  -9   5   0 9562.62 366.573   2
 -10   5   0 18470.7 544.114   2
  10   5   0 17046.7 557.009   2
 -10  -5   0 17874.9 507.470   1
  11   5   0 484.730 110.699   2
 -11  -5   0 343.064 80.1609   1
 -12  -5   0 3752.08 261.297   1
  12   5   0 4127.87 299.233   2
  13   5   0 27422.2 792.044   2
 -13  -5   0 24103.0 688.350   1
 -14  -5   0 86.9108 62.9062   1
  14   5   0-22.8222 53.9178   2
 -15  -5   0 3066.24 276.400   1
 -16  -5   0 160.681 88.0295   1
 -17  -5   0 2113.43 252.632   1
   0   6   0 205.816 52.7911   1
   0   6   0 97.5837 36.3886   2
  -1   6   0 19724.4 412.252   1
   1   6   0 18975.8 373.885   1
  -1  -6   0 19598.2 386.441   1
   1   6   0 19692.6 389.641   2
   2   6   0-2.43696 29.5310   1
   2   6   0 57.0572 37.6561   2
  -2  -6   0 34.4690 33.1898   2
  -2  -6   0 85.7762 35.2149   1
   3   6   0 23842.9 474.269   2
  -3  -6   0 23151.6 483.737   2
   3   6   0 23594.6 404.347   1
  -3  -6   0 24335.3 431.012   1
  -4  -6   0 678.970 93.1559   2
   4   6   0 529.465 85.5106   2
   4   6   0 589.330 70.7229   1
  -4  -6   0 548.211 67.5063   1
   5   6   0 1574.66 116.568   1
   5   6   0 1406.10 133.437   2
  -5  -6   0 1542.95 119.200   1
  -6  -6   0 2090.17 175.728   2
  -6  -6   0 2166.60 146.723   1
   6   6   0 2118.60 170.508   2
   6   6   0 1984.89 136.012   1
   7   6   0 4851.10 225.447   1
   7   6   0 5258.88 278.760   2
  -7  -6   0 5166.66 290.454   2
  -7  -6   0 5246.44 237.020   1
  -8  -6   0 8712.41 400.052   2
  -8  -6   0 8343.20 312.244   1
   8   6   0 8242.21 364.244   2
  -8   6   0 9148.13 339.413   2
  -9   6   0 1542.56 150.849   2
  -9  -6   0 1530.36 146.116   1
   9   6   0 1360.51 159.451   2
  -9  -6   0 1449.89 178.372   2
 -10  -6   0 3630.00 231.439   1
 -10   6   0 4148.64 262.935   2
  10   6   0 3602.60 267.676   2
 -11  -6   0 14691.7 485.934   1
  11   6   0 15276.1 561.585   2
  12   6   0 1756.55 202.603   2
 -12  -6   0 1656.70 174.355   1
  13   6   0 1936.78 220.210   2
 -13  -6   0 1731.37 193.452   1
 -14  -6   0-63.5623 60.7765   1
  14   6   0-41.6845 73.3735   2
  15   6   0 9101.47 504.774   2
 -15  -6   0 8302.80 447.353   1
 -16  -6   0 1102.60 176.168   1
   0   7   0-16.5668 30.1087   2
   0   7   0 77.3044 39.9276   1
   1   7   0 33798.9 538.394   1
  -1   7   0 32344.4 565.010   1
  -1  -7   0 33820.4 546.132   1
   1   7   0 33459.1 547.045   2
  -2   7   0 1063.56 112.029   1
   2   7   0 1168.61 103.020   1
   2   7   0 1087.84 105.022   2
  -2  -7   0 1176.75 105.535   1
   3   7   0 1840.92 141.681   2
   3   7   0 2065.11 131.698   1
  -3  -7   0 1883.06 148.429   2
  -3  -7   0 1867.19 131.035   1
   4   7   0 7488.18 252.585   1
   4   7   0 7293.05 292.506   2
  -4  -7   0 8195.27 275.291   1
   5   7   0 165.386 47.9195   1
  -5  -7   0 62.7759 44.7605   2
   5   7   0 56.2712 47.1726   2
  -5  -7   0 55.0560 38.8340   1
   6   7   0 9146.79 360.013   2
  -6  -7   0 8846.67 306.463   1
  -6  -7   0 9127.73 377.899   2
   6   7   0 8876.18 293.810   1
  -7  -7   0 212.333 78.7363   2
   7   7   0 378.922 75.0219   1
   7   7   0 189.363 68.2735   2
  -7  -7   0 325.591 74.3075   1
  -8  -7   0-41.3664 42.8184   1
   8   7   0-21.7873 48.7567   2
  -8  -7   0-17.6204 62.5507   2
  -9  -7   0 172.079 66.6979   1
   9   7   0 243.756 81.2710   2
  -9   7   0 314.033 84.4833   2
 -10  -7   0 2168.50 186.504   1
  10   7   0 2852.02 245.024   2
 -10   7   0 2405.98 205.629   2
  11   7   0 989.965 156.404   2
 -11  -7   0 638.152 110.347   1
 -12  -7   0 1027.40 148.383   1
  12   7   0 1320.14 185.718   2
 -13  -7   0 1052.26 158.440   1
  13   7   0 1071.67 170.259   2
 -14  -7   0 1158.20 165.910   1
  14   7   0 1254.67 194.948   2
 -15  -7   0 148.949 108.049   1
 -16  -7   0 132.646 87.0716   1
   0   8   0 17609.4 416.306   2
   0   8   0 17376.5 428.557   1
  -1   8   0 168.472 47.7600   1
   1   8   0 232.977 57.8751   2
   1   8   0 169.569 48.5977   1
  -2   8   0 1369.81 134.816   1
  -2  -8   0 1540.63 127.831   1
   2   8   0 1648.33 127.785   1
   2   8   0 1442.72 128.673   2
   3   8   0 363.569 66.2157   1
  -3  -8   0 430.427 73.4294   1
  -3   8   0 464.926 87.0546   1
   3   8   0 516.253 82.2807   2
  -4  -8   0 1409.24 125.055   1
   4   8   0 1634.28 126.509   1
   4   8   0 1601.40 146.602   2
  -5  -8   0 51.2164 31.2823   2
   5   8   0 90.0882 36.3702   1
   5   8   0 62.2067 34.9768   2
  -5  -8   0 105.001 44.7155   1
   6   8   0 3855.52 203.034   1
   6   8   0 4254.15 256.853   2
  -6  -8   0 3972.79 218.301   1
  -6  -8   0 3926.42 259.929   2
  -7  -8   0 1050.62 143.041   2
   7   8   0 672.758 115.965   2
  -7  -8   0 988.685 116.668   1
   7   8   0 928.488 108.833   1
  -8  -8   0 6811.40 301.687   1
  -8  -8   0 6516.93 365.789   2
   8   8   0 7004.54 300.706   1
   8   8   0 6557.81 344.179   2
   9   8   0 65.9875 55.5282   2
  -9  -8   0 23.8783 55.5913   1
  -9   8   0 131.539 59.4844   2
 -10   8   0 612.995 113.098   2
  10   8   0 669.936 127.010   2
 -10  -8   0 553.673 101.746   1
 -11  -8   0-26.4643 46.3189   1
  11   8   0 61.4079 58.5892   2
  12   8   0 3062.55 281.856   2
 -12  -8   0 3478.84 266.561   1
  13   8   0 172.625 85.6160   2
 -13  -8   0 114.016 76.7272   1
  14   8   0 2656.77 278.832   2
 -14  -8   0 2113.36 228.742   1
 -15  -8   0 567.714 131.431   1
   0   9   0 27.3274 27.0827   2
   0   9   0 11.1953 29.8316   1
  -1   9   0 1337.94 122.100   2
   1   9   0 1213.40 119.111   2
   1   9   0 1324.12 127.281   1
  -1   9   0 1377.60 137.794   1
   2   9   0 4878.00 243.538   2
  -2  -9   0 4580.49 231.558   1
  -2   9   0 4588.33 254.986   1
   2   9   0 5223.29 239.949   1
   3   9   0 4373.82 239.174   2
  -3  -9   0 4686.02 235.942   1
   3   9   0 4500.88 220.432   1
  -3   9   0 4389.43 257.577   1
   4   9   0 2297.07 159.464   1
   4   9   0 2130.14 174.229   2
  -4  -9   0 2160.95 182.505   2
  -4  -9   0 2266.46 164.473   1
  -5  -9   0 2626.29 208.499   2
   5   9   0 2607.02 171.968   1
   5   9   0 2342.40 193.271   2
  -5  -9   0 2547.43 177.178   1
   6   9   0 4102.33 261.122   2
   6   9   0 4335.90 223.700   1
  -6  -9   0 4346.39 236.355   1
  -6  -9   0 4390.20 284.816   2
  -7  -9   0 487.837 107.181   2
   7   9   0 292.793 85.8851   2
   7   9   0 566.037 92.8350   1
  -7  -9   0 567.039 96.3125   1
   8   9   0 8284.81 398.481   2
   8   9   0 8427.63 336.341   1
  -8  -9   0 8915.13 359.868   1
   9   9   0 98.8972 67.5556   2
  -9   9   0 189.118 71.6340   2
  -9  -9   0 79.8056 59.0932   1
 -10  -9   0-6.40695 53.7720   1
  10   9   0 56.8184 52.9220   2
 -11  -9   0 5303.29 315.604   1
  11   9   0 5351.64 361.215   2
 -12  -9   0 6500.69 360.713   1
  12   9   0 6307.73 404.602   2
  13   9   0 906.636 170.668   2
 -13  -9   0 902.001 144.351   1
 -14  -9   0 1338.28 186.575   1
   0  10   0 133.525 51.7823   2
   0  10   0 65.5901 45.3483   1
  -1  10   0 2857.19 204.015   1
   1  10   0 2929.32 195.506   2
  -1  10   0 2753.53 183.910   2
   1  10   0 2833.45 192.304   1
   2  10   0 2494.65 184.147   2
  -2 -10   0 2455.31 184.053   1
   2  10   0 2549.81 179.770   1
  -2  10   0 2289.15 192.935   1
   3  10   0 4.94484 46.0653   2
  -3 -10   0-29.3636 48.5697   1
   3  10   0 3.74559 33.8147   1
  -3  10   0 69.1159 54.8908   1
   4  10   0 24.6945 33.6768   1
   4  10   0 22.6500 42.9595   2
  -4  10   0 12.3883 51.0949   1
  -4 -10   0-40.2046 36.3984   1
   5  10   0 16710.2 521.968   2
   5  10   0 16370.2 440.902   1
  -5 -10   0 16527.9 539.544   2
  -5 -10   0 17347.2 484.831   1
  -6 -10   0 392.520 82.4810   1
   6  10   0 401.394 97.9387   2
   6  10   0 351.168 75.4555   1
  -6 -10   0 433.107 104.986   2
   7  10   0 9989.33 435.206   2
   7  10   0 10367.4 370.149   1
  -7 -10   0 9935.58 383.480   1
  -8 -10   0 2971.33 219.790   1
   8  10   0 2655.09 194.998   1
   8  10   0 2558.41 229.828   2
  -9 -10   0 14710.5 494.120   1
   9  10   0 14475.2 560.697   2
   9  10   0 14669.0 474.088   1
 -10 -10   0 5912.64 328.471   1
  10  10   0 5473.86 360.594   2
 -11 -10   0 33.9199 50.1381   1
  11  10   0 31.9757 64.9921   2
 -12 -10   0 22.8702 70.9368   1
  12  10   0 41.6460 61.3374   2
  13  10   0-85.6291 92.9173   2
 -13 -10   0-158.997 87.4173   1
   0  11   0-5.33639 41.4259   1
   0  11   0 98.9106 48.6029   2
  -1  11   0-27.4862 42.1075   2
   1  11   0-19.6678 40.6518   2
  -1  11   0 75.6087 57.4383   1
   1  11   0 87.4112 44.8494   1
   2  11   0 2680.90 194.369   1
  -2  11   0 2769.58 196.219   2
   2  11   0 2778.19 203.925   2
  -2  11   0 3068.73 229.531   1
  -3 -11   0 18231.4 519.461   1
  -3  11   0 19084.0 585.140   1
   3  11   0 18441.0 532.911   2
   3  11   0 18199.1 498.748   1
  -4  11   0 3442.06 260.906   1
  -4 -11   0 3311.77 224.499   1
   4  11   0 2925.51 222.639   2
   4  11   0 3391.61 211.462   1
   5  11   0 137.606 55.3319   1
  -5 -11   0 155.824 64.7880   1
   5  11   0 110.238 64.4220   2
   6  11   0 101.443 46.7715   1
  -6 -11   0 27.3257 51.0189   1
   6  11   0-16.6814 57.2729   2
  -6 -11   0 125.963 59.6822   2
   7  11   0 4.16610 53.4638   2
   7  11   0-33.7250 62.9275   1
  -7 -11   0-11.0968 45.0951   1
  -8 -11   0 3444.93 242.446   1
   8  11   0 2960.42 215.352   1
   8  11   0 2943.27 256.214   2
   9  11   0 1668.06 201.248   2
   9  11   0 1966.51 184.161   1
  -9 -11   0 1920.14 192.130   1
 -10 -11   0 1356.93 163.759   1
  10  11   0 1922.43 226.479   2
  11  11   0-75.9823 80.8765   2
 -11 -11   0-67.3132 73.3647   1
  12  11   0 707.047 160.411   2
 -12 -11   0 509.444 108.256   1
   0  12   0 931.154 125.678   2
   0  12   0 1150.78 145.368   1
  -1  12   0 3251.07 240.777   1
  -1  12   0 3136.61 217.196   2
   1  12   0 3275.64 228.327   2
   1  12   0 3676.26 242.919   1
   2  12   0 1151.92 142.205   2
   2  12   0 977.774 127.189   1
  -2  12   0 1086.90 147.859   1
  -2  12   0 934.138 121.836   2
   3  12   0 1325.97 155.770   2
   3  12   0 1298.20 144.639   1
   4  12   0 1229.19 139.454   1
  -4 -12   0 1348.53 153.714   1
   4  12   0 1003.12 137.229   2
   5  12   0 2108.21 201.501   2
   5  12   0 2596.41 193.896   1
  -5 -12   0 2532.13 205.063   1
   6  12   0 101.721 64.4046   2
  -6 -12   0 67.4891 42.7003   1
   6  12   0 85.5882 68.4684   1
   7  12   0 3449.49 272.739   2
   7  12   0 3453.93 228.940   1
  -7 -12   0 3719.75 255.519   1
   8  12   0 762.660 117.028   1
  -8 -12   0 739.636 122.811   1
   8  12   0 377.102 100.772   2
  -9 -12   0-0.40274 46.6339   1
   9  12   0-6.57393 64.2355   2
 -10 -12   0 1189.63 162.275   1
  10  12   0 1389.32 197.980   2
  11  12   0 1344.98 197.765   2
 -11 -12   0 1386.26 180.742   1
  12  12   0 211.932 117.302   2
   0  13   0-14.9203 39.5666   2
   0  13   0-23.0887 61.3020   1
   1  13   0 6.11944 45.9509   1
  -1  13   0 9.35087 45.2609   2
   1  13   0 25.1943 45.7841   2
   2  13   0 10442.2 428.062   2
  -2  13   0 10754.1 419.120   2
   2  13   0 10503.8 421.153   1
  -3  13   0 273.889 78.6086   2
   3  13   0 281.748 81.7549   1
   3  13   0 281.626 90.7623   2
   4  13   0 1075.44 134.567   1
   4  13   0 1154.08 153.442   2
  -5 -13   0-110.974 66.4491   1
   5  13   0 86.6933 60.7813   1
   5  13   0 7.50711 56.0359   2
  -6 -13   0 24.7667 47.7456   1
   6  13   0-2.22029 56.8995   2
  -7 -13   0 1112.00 151.733   1
   7  13   0 1135.19 172.361   2
   8  13   0 43.2676 69.0537   2
  -8 -13   0 122.251 61.6847   1
  -9 -13   0 864.352 143.687   1
   9  13   0 925.457 168.043   2
  10  13   0 18.7060 72.8107   2
 -10 -13   0-3.61789 59.9301   1
  11  13   0 702.519 155.634   2
   0  14   0 24166.3 653.394   2
  -1  14   0 3682.17 255.297   2
   1  14   0 4044.68 273.308   2
   2  14   0 755.756 125.519   2
  -2  14   0 599.168 109.285   2
   3  14   0 17.3520 48.4316   2
  -3  14   0 97.1568 62.8208   2
  -4  14   0 8954.40 399.720   2
   4  14   0 8877.21 421.412   2
   5  14   0 3706.19 287.294   2
  -6 -14   0 439.682 109.770   1
   6  14   0 265.526 91.0862   2
  -7 -14   0-16.9842 57.4005   1
   7  14   0 255.962 91.4570   2
   8  14   0-84.9111 71.8115   2
  -8 -14   0-101.204 76.2480   1
  -9 -14   0 3149.32 261.695   1
   9  14   0 3767.24 321.506   2
  10  14   0 1230.04 197.674   2
   0  15   0-63.9906 62.8860   2
   1  15   0 23.9266 51.4588   2
  -1  15   0 90.9954 61.0442   2
  -2  15   0 12252.9 480.408   2
   2  15   0 12889.0 510.488   2
  -3  15   0 2869.39 237.974   2
   3  15   0 2756.54 242.130   2
  -4  15   0 1689.40 184.905   2
   4  15   0 1944.48 209.232   2
   5  15   0 437.114 116.183   2
   6  15   0 2812.65 265.898   2
  -7 -15   0 9041.15 445.438   1
   7  15   0 8659.35 471.122   2
   8  15   0 144.225 86.7473   2
   9  15   0-7.70656 58.6649   2
   0  16   0 16678.9 584.634   2
   1  16   0 41.0943 47.8202   2
  -1  16   0-2.51624 50.0418   2
   2  16   0 84.6638 46.7085   2
  -2  16   0 32.2921 50.5698   2
  -3  16   0 3089.36 252.106   2
   3  16   0 3291.79 273.996   2
   4  16   0 989.276 162.894   2
  -4  16   0 1266.24 168.535   2
   5  16   0 6330.10 394.396   2
   6  16   0 792.424 145.811   2
   7  16   0 22.3936 59.8018   2
   8  16   0-17.1165 73.9815   2
   9  16   0 4517.81 368.227   2
   0  17   0 41.2245 65.9230   2
   1  17   0 1555.97 185.962   2
   2  17   0 6023.37 368.912   2
   3  17   0 810.697 144.776   2
   4  17   0 1159.97 180.178   2
   5  17   0 5.89313 79.4867   2
   6  17   0-22.4566 73.1166   2
   7  17   0 1705.44 227.463   2
 -17   0   1-88.7081 88.4478   1
 -16   0   1 53.5298 66.7757   1
 -15   0   1 107.360 86.3040   1
 -14   0   1 155.253 90.0281   1
 -11   0   1 82.0238 61.8001   2
 -10   0   1 35.8124 47.6541   2
  10   0  -1 51.2472 39.2802   2
  -9   0   1 47.1511 46.3647   2
   9   0  -1 41.4610 43.1455   2
   8   0  -1-36.8915 37.7887   2
  -8   0   1 29.7050 45.0355   2
   7   0  -1 58.4760 34.1308   2
  -7   0   1-8.55449 36.5044   2
   6   0  -1-12.2978 35.6268   2
   5   0  -1 33.0516 29.7901   2
   4   0  -1 19.8178 20.5210   2
   3   0  -1-17.4602 24.5339   2
  -9   0  -1 8.39075 41.9270   2
 -10   0  -1 73.0461 79.3537   2
 -10   0  -1 96.9339 73.4843   1
 -11   0  -1 37.0470 63.0673   1
 -12   0  -1-9.80792 66.2533   1
 -13   0  -1-51.5932 71.5938   1
 -14   0  -1-2.57140 83.2999   1
 -15   0  -1-80.3587 96.5875   1
 -16   0  -1 73.4527 81.5707   1
 -17  -1   1 2535.97 269.028   1
 -17   1   1 2477.63 280.685   1
 -16  -1   1 4513.18 339.942   1
 -16   1   1 4705.31 362.344   1
 -15  -1   1 298.840 101.076   1
 -14  -1   1 373.465 108.384   1
 -13  -1   1 5826.95 331.860   1
  12   1  -1-105.102 67.9126   2
 -12  -1   1 33.6093 71.8054   1
  11   1  -1 3120.11 229.569   2
 -11  -1   1 3141.54 247.501   2
 -11   1   1 2666.75 230.927   2
 -10   1   1 91.5438 45.2238   2
  10   1  -1 126.007 57.9870   2
 -10  -1   1 8.82952 41.0425   2
  -9  -1   1 3254.39 224.517   2
  -9   1   1 3209.46 215.279   2
   9   1  -1 3545.69 216.724   2
  -8   1   1 793.824 100.947   2
   8   1  -1 858.349 106.145   2
   7   1  -1 2708.07 170.178   2
  -7   1   1 2450.13 159.394   2
   7  -1  -1 2714.79 160.486   2
  -6   1   1 16656.1 376.855   2
   6   1  -1 17080.0 388.532   2
   6  -1  -1 17545.3 368.588   2
   5   1  -1 30409.6 469.917   2
  -5   1   1 29096.0 441.043   2
   5  -1  -1 29292.8 422.920   2
  -4   1   1 1798.17 97.6242   2
   4  -1  -1 1818.55 93.9263   2
   4   1  -1 1824.13 106.829   2
   3   1  -1 31077.8 386.706   2
  -3   1   1 31365.3 333.329   2
   3  -1  -1 32005.4 325.859   2
   1   1   1 3377.28 91.3764   2
   2   1   1 15297.2 243.695   2
  -2  -1  -1 15629.3 251.078   1
  -3  -1  -1 815.110 68.9684   1
   3   1   1 815.621 68.4178   2
  -4  -1  -1 2576.91 134.028   1
   4   1   1 2517.10 131.681   2
  -5  -1  -1 2198.38 137.365   1
   5   1   1 2448.68 144.152   2
   6   1   1 140.828 51.4185   2
  -6  -1  -1 71.8081 44.3339   1
  -7  -1  -1 2815.06 182.513   1
  -8   1  -1 1436.65 144.700   2
  -8  -1  -1 1299.43 130.964   1
  -9   1  -1 589.929 101.074   2
  -9  -1  -1 763.595 119.644   1
  -9  -1  -1 755.620 120.875   2
 -10  -1  -1 312.418 85.5728   2
 -10   1  -1 325.506 84.2277   2
 -10  -1  -1 355.225 99.9882   1
 -11  -1  -1 603.930 122.949   1
 -12  -1  -1 3654.62 275.110   1
 -13  -1  -1 2498.95 238.933   1
 -13   1  -1 2562.05 247.916   1
 -14   1  -1 399.104 115.072   1
 -14  -1  -1 548.001 142.912   1
 -15   1  -1 576.618 145.657   1
 -15  -1  -1 851.148 163.499   1
 -16  -1  -1 353.341 115.636   1
 -16   1  -1 427.091 140.917   1
 -18  -2   1 1850.56 239.695   1
 -17  -2   1 98.2746 82.3973   1
 -17   2   1 160.252 103.148   1
 -16  -2   1 1810.44 223.405   1
 -15  -2   1 2599.10 246.053   1
 -14  -2   1 3688.53 281.439   1
 -13  -2   1 6027.31 334.297   1
  13   2  -1 5864.98 346.668   2
 -12  -2   1 4214.67 266.471   1
  12   2  -1 3780.44 269.832   2
 -11   2   1 16717.2 546.279   2
  11   2  -1 16182.8 521.161   2
 -11  -2   1 17514.8 507.661   1
  10   2  -1 25497.0 620.561   2
 -10   2   1 24537.5 617.239   2
 -10  -2   1 24340.4 563.866   1
 -10  -2   1 24834.4 660.332   2
  -9   2   1 10162.3 371.722   2
  -9  -2   1 9800.46 394.457   2
  -9  -2   1 10302.7 342.764   1
   9   2  -1 10689.9 385.074   2
  -8   2   1 15016.2 417.685   2
  -8  -2   1 13525.1 363.767   1
   8   2  -1 13942.5 414.277   2
  -7   2   1 1856.70 136.930   2
   7   2  -1 1706.04 138.052   2
  -7  -2   1 1720.92 125.219   1
  -6  -2   1 25968.3 422.498   1
  -6   2   1 26342.9 458.384   2
   6   2  -1 27652.7 510.518   2
   5   2  -1 50986.7 653.367   2
  -5  -2   1 51046.5 519.249   1
  -5   2   1 51853.3 571.855   2
   4   2  -1 34748.2 488.219   2
  -4   2   1 35240.2 409.529   2
  -4  -2   1 35852.5 372.197   1
  -3   2   1 8528.71 163.025   2
  -3  -2   1 8422.45 147.331   1
   3   2  -1 8090.39 216.504   2
  -2  -2   1 4298.80 84.1291   1
   2   2  -1 4115.91 139.665   2
   2   2  -1 4284.99 81.3580   1
   1   2  -1 25116.4 309.478   2
   1  -2  -1 26300.6 306.507   1
   0   2   1 34746.2 237.923   2
   1   2   1 33339.3 317.737   2
  -1  -2  -1 34107.2 351.331   1
  -2  -2  -1 2510.96 106.704   1
   2   2   1 2441.97 105.409   2
  -3  -2  -1 10503.5 239.716   1
   3   2   1 9972.81 241.730   2
   4   2   1 2036.75 123.364   2
  -4  -2  -1 2017.09 118.632   1
   5   2   1 30789.1 512.753   2
  -5  -2  -1 30876.7 500.876   1
  -6   2  -1 14105.2 371.998   2
   6   2   1 14730.0 383.396   2
  -6  -2  -1 14060.0 366.965   1
   7   2   1 1156.26 119.280   2
  -7  -2  -1 887.210 106.146   1
  -7   2  -1 974.662 109.405   2
   8   2   1 5739.37 274.026   2
  -8  -2  -1 5447.01 260.640   1
  -8   2  -1 5426.92 273.987   2
  -9  -2  -1 37.7913 42.1959   1
  -9  -2  -1 88.5882 60.8516   2
  -9   2  -1-15.8102 55.2921   2
   9   2   1 55.0159 50.7079   2
 -10   2  -1 603.301 117.767   2
 -10  -2  -1 531.483 110.153   1
 -11  -2  -1 17868.4 560.287   1
 -12  -2  -1 17.3031 62.4820   1
 -13  -2  -1 4055.96 298.063   1
 -14  -2  -1 1136.90 177.913   1
 -14   2  -1 1509.84 205.502   1
 -15   2  -1 4946.63 377.195   1
 -15  -2  -1 4516.16 346.286   1
 -16  -2  -1 1103.51 190.390   1
 -17  -3   1 5659.07 394.381   1
 -16  -3   1 82.1960 94.7147   1
 -15  -3   1 3491.11 286.679   1
  14   3  -1 2369.14 239.439   2
 -14  -3   1 2292.66 223.974   1
 -13  -3   1 6173.90 333.800   1
  13   3  -1 7104.11 392.356   2
 -12  -3   1 12014.8 441.496   1
  12   3  -1 12217.9 483.330   2
  11   3  -1 1145.62 148.632   2
 -11  -3   1 1121.73 133.589   1
 -11   3   1 1288.74 157.675   2
 -10  -3   1 9224.83 343.889   1
  10   3  -1 9951.35 401.058   2
 -10  -3   1 8924.53 410.147   2
 -10   3   1 9347.34 377.847   2
   9   3  -1 3098.35 214.351   2
  -9  -3   1 2897.50 221.342   2
  -9  -3   1 2842.63 180.956   1
  -9   3   1 3016.19 200.241   2
  -8  -3   1 27094.6 510.148   1
   8   3  -1 26894.2 594.524   2
  -8   3   1 26489.6 547.920   2
   7   3  -1 34822.7 639.579   2
  -7  -3   1 35594.4 533.973   1
  -7   3   1 34692.9 574.676   2
  -6   3   1 25733.9 445.751   2
  -6  -3   1 26239.8 419.604   1
   6   3  -1 25783.7 519.091   2
  -5   3   1 2175.41 117.251   2
   5   3  -1 2167.82 144.098   2
  -5  -3   1 2484.01 117.451   1
  -4  -3   1 6805.41 166.921   1
   4   3  -1 6426.31 226.022   2
   4   3  -1 6703.75 165.233   1
  -3  -3   1 857.222 52.6732   1
   3   3  -1 908.628 81.8314   2
   3   3  -1 984.425 55.6090   1
  -2  -3   1 7831.62 146.147   1
   2   3  -1 7915.56 212.730   2
   2   3  -1 7795.64 140.902   1
   1   3  -1 36980.6 429.417   2
   1   3  -1 38414.2 322.950   1
   1  -3  -1 37675.2 433.810   1
   0  -3  -1 800.125 67.2096   1
   0   3   1 672.111 45.0917   2
  -1  -3  -1 69039.5 572.901   1
   1   3   1 67705.9 504.701   2
   2   3   1 658.154 61.0154   1
  -2  -3  -1 694.470 64.6731   1
   2   3   1 604.285 58.8625   2
   3   3   1 17834.4 337.945   2
   3   3   1 17305.2 315.935   1
  -3  -3  -1 16607.3 315.576   1
   4   3   1 82441.5 805.130   2
  -4  -3  -1 83827.9 760.327   1
   4   3   1 83450.4 755.423   1
  -5  -3  -1 17303.8 379.651   1
   5   3   1 17045.6 398.469   2
  -6  -3  -1 16317.9 395.765   1
   6   3   1 15663.0 409.711   2
  -6   3  -1 15707.7 394.697   2
   7   3   1 15831.0 436.166   2
  -7  -3  -1 16025.1 420.483   1
  -7   3  -1 14854.1 413.139   2
   8   3   1 6721.68 301.599   2
  -8   3  -1 6320.47 290.980   2
  -8  -3  -1 6033.81 274.726   1
  -8  -3  -1 6171.08 315.338   2
   9   3   1 6607.37 315.829   2
  -9   3  -1 6267.01 313.740   2
  -9  -3  -1 6584.95 305.029   1
  -9  -3  -1 6255.82 336.269   2
 -10  -3  -1 7269.60 339.238   1
 -10   3  -1 7723.74 370.524   2
  10   3   1 6866.24 344.617   2
 -11  -3  -1 4122.30 269.652   1
 -12  -3  -1 26.2255 56.5793   1
 -13  -3  -1 1181.86 172.190   1
 -14  -3  -1-123.617 80.7325   1
 -15  -3  -1 125.296 84.4987   1
 -16  -3  -1 135.287 76.1918   1
 -17  -4   1 1626.40 212.327   1
 -16  -4   1 323.632 112.359   1
  15   4  -1 354.420 110.439   2
 -15  -4   1 458.657 117.987   1
  14   4  -1 745.953 143.677   2
 -14  -4   1 552.676 117.367   1
 -13  -4   1 2850.45 231.255   1
  13   4  -1 2976.47 260.562   2
 -12  -4   1 3644.96 242.780   1
  12   4  -1 3695.27 277.442   2
  11   4  -1 9957.96 429.866   2
 -11   4   1 8807.26 387.663   2
 -11  -4   1 8932.75 356.817   1
 -10  -4   1 1405.68 140.678   1
 -10  -4   1 1188.04 160.201   2
 -10   4   1 949.539 123.844   2
  10   4  -1 1124.19 146.611   2
   9   4  -1 1035.14 130.707   2
  -9  -4   1 789.792 99.0206   1
  -9   4   1 894.256 111.502   2
  -9  -4   1 1025.37 136.497   2
  -8  -4   1 15656.7 386.885   1
   8   4  -1 15882.8 469.888   2
  -8   4   1 15222.9 410.963   2
  -7  -4   1 7039.99 236.499   1
  -7   4   1 7146.70 260.018   2
   7   4  -1 6907.28 297.132   2
  -6  -4   1 41957.3 526.832   1
   6   4  -1 41631.1 685.298   2
  -6   4   1 40590.1 551.388   2
   5   4  -1 1561.72 130.265   2
   5   4  -1 1594.42 100.299   1
  -5  -4   1 1481.79 95.0827   1
   4   4  -1 848.774 64.3190   1
  -4  -4   1 882.796 65.8336   1
   4   4  -1 850.969 91.9417   2
   3   4  -1 1837.93 83.7506   1
   3   4  -1 1755.48 118.165   2
  -3  -4   1 1910.85 89.0134   1
  -2  -4   1 274.074 35.0332   1
   2   4  -1 318.543 52.8204   2
   2   4  -1 375.928 40.2330   1
   1  -4  -1 31396.5 442.380   1
   1   4  -1 31264.9 442.352   2
   1   4  -1 31922.6 360.629   1
   0  -4  -1 62.0689 28.2717   1
   0   4   1 65.7648 19.2838   2
   1   4   1 159.282 29.9759   2
  -1  -4  -1 236.720 44.1203   1
   1   4   1 134.465 30.7706   1
  -1  -4  -1 183.539 34.7654   2
   2   4   1 3667.29 147.734   1
  -2  -4  -1 3798.82 153.872   1
   2   4   1 3866.16 152.878   2
  -2  -4  -1 3773.24 155.983   2
   3   4   1 23996.7 392.749   1
   3   4   1 24031.3 420.598   2
  -3  -4  -1 24415.8 406.010   1
  -4  -4  -1 2020.34 130.239   1
   4   4   1 1890.09 122.315   1
   4   4   1 1959.19 133.075   2
   5   4   1 7655.24 256.598   1
  -5  -4  -1 7367.63 253.553   1
   5   4   1 7488.85 274.459   2
   6   4   1 8008.74 303.193   2
  -6  -4  -1 8318.81 290.599   1
  -7   4  -1 4190.65 221.082   2
  -7  -4  -1 4529.65 226.130   1
   7   4   1 4271.81 235.247   2
  -8  -4  -1 3628.25 215.272   1
  -8   4  -1 3620.68 220.713   2
   8   4   1 3840.51 235.779   2
  -8  -4  -1 3871.09 255.098   2
  -9   4  -1 523.044 94.8994   2
  -9  -4  -1 385.472 88.2898   2
  -9  -4  -1 448.544 94.4154   1
   9   4   1 360.501 88.5143   2
  10   4   1 817.437 128.195   2
 -10   4  -1 691.287 117.607   2
 -10  -4  -1 660.361 107.609   1
 -11  -4  -1 8285.08 384.690   1
  11   4   1 9662.61 431.529   2
 -12  -4  -1 3913.40 278.507   1
 -13  -4  -1 480.310 119.475   1
 -14  -4  -1 1036.36 162.437   1
 -15  -4  -1 3529.91 302.110   1
 -16  -4  -1 646.878 159.074   1
 -17  -5   1 184.458 92.0143   1
 -16  -5   1 300.839 102.040   1
  15   5  -1 8.99879 90.1432   2
 -15  -5   1 311.600 101.284   1
  14   5  -1 1898.19 220.700   2
 -14  -5   1 1790.48 195.212   1
 -13  -5   1 3230.85 244.663   1
  13   5  -1 3533.30 288.416   2
  12   5  -1 45.2886 54.7305   2
 -12  -5   1 101.212 58.7063   1
 -11  -5   1 107.419 57.6937   1
  11   5  -1 103.437 53.7350   2
  10   5  -1 3942.67 268.818   2
 -10   5   1 4437.93 260.128   2
 -10  -5   1 3705.92 220.205   1
  -9  -5   1 1583.74 171.718   2
   9   5  -1 998.158 134.073   2
  -9  -5   1 1311.19 124.903   1
  -9   5   1 1365.07 139.346   2
  -8  -5   1 299.087 81.7577   2
  -8   5   1 297.304 65.6565   2
  -8  -5   1 202.195 54.7059   1
   8   5  -1 243.833 69.6763   2
   7   5  -1 4553.16 248.322   2
  -7  -5   1 4547.68 194.291   1
  -7   5   1 4294.45 201.249   2
   6   5  -1 4466.08 235.443   2
  -6  -5   1 4203.29 176.028   1
   6   5  -1 4267.60 175.995   1
  -5  -5   1 1145.69 89.8673   1
   5   5  -1 1032.56 83.7270   1
   5   5  -1 850.728 99.0082   2
  -4  -5   1 15688.0 294.307   1
   4   5  -1 15294.4 281.727   1
   4   5  -1 15081.5 382.944   2
  -3  -5   1 1698.29 95.5934   1
   3   5  -1 1438.08 85.8873   1
   3   5  -1 1538.62 118.939   2
   2   5  -1 4955.42 154.377   1
   2   5  -1 4642.52 194.117   2
  -2  -5   1 4983.05 159.462   1
   1   5  -1 10406.4 235.594   1
   1   5  -1 10507.5 279.924   2
   0   5  -1 2181.27 116.216   1
   0  -5  -1 2271.89 130.552   1
   0   5   1 2184.98 105.479   2
   0   5   1 2079.37 124.726   1
  -1  -5  -1 148965. 1039.35   1
   1   5   1 147602. 1000.60   1
   1   5   1 146145. 917.663   2
  -1  -5  -1 149801. 947.001   2
   2   5   1 264.756 51.9113   1
   2   5   1 226.706 47.9049   2
  -2  -5  -1 152.947 40.6405   1
  -2  -5  -1 166.134 44.7560   2
   3   5   1 16883.8 369.622   2
   3   5   1 16979.1 350.003   1
  -3  -5  -1 17061.3 364.640   1
  -3  -5  -1 16629.5 378.648   2
  -4  -5  -1 781.255 89.6733   1
   4   5   1 742.700 90.9884   2
  -4  -5  -1 787.113 95.2461   2
   4   5   1 845.924 88.1436   1
  -5  -5  -1 6236.57 244.501   1
   5   5   1 5679.19 249.069   2
   5   5   1 6158.37 235.994   1
  -6  -5  -1 67.6636 40.3520   1
   6   5   1 154.348 55.9813   2
   6   5   1 106.890 48.5295   1
  -6  -5  -1 132.623 53.0014   2
   7   5   1 993.559 121.667   2
  -7  -5  -1 1116.04 139.406   2
  -7  -5  -1 1061.12 113.015   1
  -8  -5  -1 1256.84 131.616   1
  -8   5  -1 1410.31 141.134   2
   8   5   1 1377.17 150.109   2
  -8  -5  -1 1180.52 146.015   2
  -9  -5  -1 36.8251 52.2603   2
   9   5   1 96.9158 59.3990   2
  -9  -5  -1 28.6473 48.8809   1
  -9   5  -1 102.463 51.6732   2
 -10  -5  -1 116.768 57.2769   1
  10   5   1 95.5170 57.9803   2
 -11  -5  -1 728.049 119.293   1
  11   5   1 754.481 133.347   2
 -12  -5  -1 505.330 113.460   1
  12   5   1 473.015 122.844   2
 -13  -5  -1 6769.23 383.614   1
 -14  -5  -1 3306.59 285.241   1
 -15  -5  -1 724.052 150.808   1
 -16  -5  -1 3199.95 305.852   1
 -16  -6   1-113.273 102.082   1
 -15  -6   1 87.2261 64.9044   1
  15   6  -1-1.16227 70.2375   2
  14   6  -1 6348.06 405.972   2
 -14  -6   1 5895.92 342.279   1
 -13  -6   1 39.9685 64.5436   1
  13   6  -1 43.6144 60.0516   2
  12   6  -1 5290.10 346.525   2
 -12  -6   1 4075.88 257.717   1
  11   6  -1 2227.41 218.428   2
 -11  -6   1 1928.13 170.986   1
 -11   6   1 2172.57 197.562   2
 -10   6   1 21.1981 55.3862   2
  10   6  -1-13.7558 53.6040   2
 -10  -6   1 23.9781 39.9683   1
  -9   6   1 20710.1 518.064   2
  -9  -6   1 21031.4 486.601   1
  -9  -6   1 19834.6 627.455   2
   9   6  -1 20769.9 598.070   2
   8   6  -1 3409.73 234.281   2
  -8   6   1 3517.05 197.543   2
  -8  -6   1 3593.24 255.273   2
  -8  -6   1 3456.67 186.951   1
  -7   6   1-5.45116 33.0655   2
   7   6  -1 26.1658 39.5225   2
  -7  -6   1 28.0903 32.3095   1
  -7  -6   1-76.4480 51.9422   2
  -6  -6   1 1229.61 101.812   1
   6   6  -1 1141.32 127.946   2
   6   6  -1 1194.15 98.5976   1
   5   6  -1 2766.15 183.041   2
  -5  -6   1 2913.57 145.339   1
   5   6  -1 2907.16 139.547   1
   4   6  -1 7728.03 290.531   2
  -4  -6   1 7954.82 231.880   1
   4   6  -1 7912.86 217.882   1
   3   6  -1 722.514 69.7265   1
  -3  -6   1 686.936 71.3925   1
  -3  -6   1 690.871 92.7101   2
   3   6  -1 603.037 82.3163   2
   2   6  -1 8336.79 227.696   1
   2   6  -1 8357.86 278.589   2
  -2  -6   1 8715.17 238.690   1
  -2   6   1 8501.68 287.462   1
   1   6  -1 795.538 78.5048   1
  -1   6   1 753.798 68.1068   2
   1   6  -1 857.210 91.6470   2
  -1   6   1 972.169 101.410   1
   0   6  -1 27300.0 448.838   1
   0   6   1 27221.3 479.799   1
   0  -6  -1 27502.2 488.678   1
   0   6   1 27594.6 412.105   2
   1   6   1 370.977 56.5427   2
  -1  -6  -1 430.063 59.5810   2
  -1  -6  -1 355.960 62.1007   1
   1   6   1 268.589 52.5096   1
   2   6   1 1415.43 107.585   2
  -2  -6  -1 1277.10 110.081   1
  -2  -6  -1 1357.12 111.000   2
   2   6   1 1480.90 112.739   1
   3   6   1 33172.0 545.695   2
  -3  -6  -1 33360.5 570.742   2
   3   6   1 33100.9 523.318   1
  -3  -6  -1 32825.6 540.843   1
  -4  -6  -1 9709.83 303.422   1
   4   6   1 9923.74 319.829   2
  -4  -6  -1 9755.98 330.566   2
   4   6   1 10031.3 296.342   1
  -5  -6  -1 5755.38 245.389   1
   5   6   1 6159.83 243.260   1
   5   6   1 6275.04 271.693   2
  -6  -6  -1 44.4618 33.7265   2
   6   6   1 12.3504 39.9812   1
   6   6   1-10.2109 42.0705   2
  -6  -6  -1 8.13711 35.3848   1
   7   6   1 5613.55 262.622   1
  -7  -6  -1 5301.78 256.520   1
   7   6   1 5719.62 287.372   2
  -7  -6  -1 5599.12 305.130   2
  -8  -6  -1 11154.2 389.390   1
  -8  -6  -1 11085.6 454.826   2
   8   6   1 11080.8 422.039   2
   9   6   1 6758.93 345.566   2
  -9   6  -1 7480.01 342.583   2
  -9  -6  -1 6798.49 321.856   1
 -10  -6  -1 15759.8 508.830   1
  10   6   1 16710.7 561.411   2
 -11  -6  -1 2637.37 224.791   1
  11   6   1 3021.68 255.821   2
 -12  -6  -1 4971.64 315.181   1
  12   6   1 5096.42 341.633   2
  13   6   1 110.801 81.7888   2
 -13  -6  -1 10.1812 63.1519   1
 -14  -6  -1 12239.3 540.097   1
 -15  -6  -1 1358.38 201.282   1
 -16  -6  -1 435.063 131.494   1
 -15  -7   1 50.0439 72.7701   1
  15   7  -1 17.4452 85.7239   2
  14   7  -1 10575.9 531.966   2
 -14  -7   1 9485.78 434.658   1
  13   7  -1 4.21796 60.8698   2
 -13  -7   1 15.8687 52.5737   1
  12   7  -1 1117.71 166.267   2
 -12  -7   1 1092.97 135.621   1
  11   7  -1 3062.69 263.788   2
 -11  -7   1 2859.44 208.633   1
 -11   7   1 2587.67 216.935   2
 -10  -7   1 2953.18 200.076   1
  10   7  -1 2716.70 237.142   2
 -10   7   1 2920.56 213.087   2
   9   7  -1 12.6867 44.1038   2
  -9   7   1-5.15124 37.8322   2
  -9  -7   1 10.9016 39.7568   1
  -8   7   1 533.506 86.6772   2
  -8  -7   1 595.186 115.289   2
  -8  -7   1 672.419 93.6996   1
   8   7  -1 622.217 112.553   2
   7   7  -1 15052.8 370.843   1
  -7  -7   1 15362.6 515.616   2
  -7  -7   1 14999.7 377.598   1
   7   7  -1 15059.9 483.654   2
   6   7  -1 227.406 52.0651   1
   6   7  -1 272.205 70.7959   2
  -6  -7   1 188.924 45.4646   1
  -6  -7   1 278.065 73.3316   2
  -5  -7   1 3837.53 235.413   2
  -5  -7   1 3376.57 168.335   1
   5   7  -1 3664.43 165.262   1
   5   7  -1 3305.42 209.147   2
  -4  -7   1 4813.28 193.418   1
   4   7  -1 4537.53 234.465   2
   4   7  -1 4661.28 184.680   1
   3   7  -1 19436.7 371.986   1
   3   7  -1 19780.8 470.684   2
  -3   7   1 20288.8 494.247   1
  -3  -7   1 19897.5 390.538   1
  -2  -7   1 27347.4 465.398   1
  -2   7   1 27374.2 552.757   1
   2   7  -1 27976.7 453.626   1
   2   7  -1 26990.5 535.465   2
  -1   7   1 778.235 75.8389   2
   1   7  -1 766.227 84.5645   1
  -1   7   1 635.320 90.8101   1
   1   7  -1 781.040 95.0111   2
   0  -7  -1 1376.71 121.926   1
   0   7   1 1372.43 102.610   2
   0   7  -1 1385.14 113.649   1
   0   7   1 1403.90 124.480   1
   1   7   1 15297.5 350.748   2
  -1  -7  -1 15417.1 390.911   1
   1   7   1 15009.3 376.803   1
  -1   7  -1 14769.4 379.390   1
  -2  -7  -1 102769. 977.070   2
   2   7   1 102696. 975.452   1
   2   7   1 102506. 949.754   2
  -2  -7  -1 103689. 1017.53   1
  -3  -7  -1 33809.2 606.931   2
  -3  -7  -1 34858.3 597.800   1
   3   7   1 33863.3 580.183   2
   3   7   1 34733.2 570.085   1
   4   7   1 5073.02 241.529   2
   4   7   1 5340.79 231.247   1
  -4  -7  -1 5329.77 239.671   1
  -5  -7  -1 3505.98 199.737   1
  -5  -7  -1 3263.26 214.090   2
   5   7   1 3305.98 206.091   2
   5   7   1 3272.61 185.405   1
  -6  -7  -1 4.29108 34.2606   1
   6   7   1 30.0389 38.1003   1
   6   7   1 131.999 58.7866   2
  -6  -7  -1 84.0320 39.5947   2
   7   7   1 13907.5 460.611   2
  -7  -7  -1 14033.6 428.731   1
  -7  -7  -1 13297.5 483.432   2
   7   7   1 13004.3 404.639   1
  -8  -7  -1 16857.7 491.072   1
  -8  -7  -1 17112.3 584.603   2
   8   7   1 17750.5 548.316   2
   9   7   1 2392.42 214.114   2
  -9   7  -1 2436.92 200.728   2
  -9  -7  -1 2325.85 195.282   1
  10   7   1 2236.80 218.984   2
 -10  -7  -1 2552.50 214.237   1
  11   7   1 3685.75 285.639   2
 -11  -7  -1 3744.06 265.547   1
 -12  -7  -1 23454.1 695.270   1
  12   7   1 24890.3 760.562   2
  13   7   1 277.103 104.988   2
 -13  -7  -1 214.528 90.2071   1
  14   7   1 5758.25 401.561   2
 -14  -7  -1 4165.15 325.620   1
 -15  -7  -1 440.803 124.273   1
 -15  -8   1 746.320 146.662   1
 -14  -8   1 5220.51 330.695   1
  14   8  -1 5765.27 402.605   2
 -13  -8   1 341.584 83.7612   1
  13   8  -1 380.984 113.888   2
  12   8  -1 2981.28 273.850   2
 -12  -8   1 2711.01 222.039   1
  11   8  -1 2731.13 249.786   2
 -11   8   1 2398.26 210.990   2
 -11  -8   1 2911.69 215.874   1
 -10   8   1 2124.48 188.027   2
 -10  -8   1 1720.34 161.188   1
  10   8  -1 1737.81 198.960   2
   9   8  -1 24090.2 685.631   2
  -9  -8   1 23820.6 547.845   1
  -9   8   1 24797.0 572.774   2
   8   8  -1 11244.9 450.278   2
   8   8  -1 11824.7 361.715   1
  -8   8   1 11781.3 367.690   2
  -8  -8   1 11601.0 365.560   1
  -8  -8   1 11696.9 490.902   2
   7   8  -1 670.517 114.754   2
  -7  -8   1 709.137 122.357   2
   7   8  -1 628.309 85.8144   1
  -7  -8   1 663.606 88.4100   1
  -6  -8   1 7384.76 274.267   1
   6   8  -1 6888.70 251.002   1
  -6  -8   1 7741.31 361.547   2
   6   8  -1 7091.66 331.985   2
  -5  -8   1 16953.4 509.615   2
   5   8  -1 17539.6 380.939   1
  -5  -8   1 17724.3 407.572   1
   5   8  -1 17271.3 495.917   2
  -4  -8   1 20283.3 427.297   1
   4   8  -1 20529.3 520.801   2
  -4  -8   1 19424.0 521.583   2
   4   8  -1 19753.3 403.342   1
  -4   8   1 20106.0 542.362   1
  -3   8   1 264.153 68.1871   1
   3   8  -1 227.036 66.2624   2
  -3  -8   1 224.371 53.4763   1
   3   8  -1 187.321 50.7976   1
   2   8  -1 380.453 67.4384   1
   2   8  -1 375.535 78.1430   2
  -2   8   1 239.728 59.7882   1
  -1   8   1 3956.79 217.889   1
  -1   8   1 3704.26 173.175   2
   1   8  -1 3607.32 204.010   2
   1   8  -1 3924.45 192.923   1
   0   8  -1 21522.1 469.504   1
   0  -8  -1 20925.8 493.621   1
   0   8  -1 21031.6 478.126   2
   0   8   1 20341.4 416.278   2
   0   8   1 21128.5 488.021   1
   1   8   1 3036.78 182.648   1
  -1   8  -1 3101.53 188.204   1
   1   8   1 3012.88 166.523   2
  -1  -8  -1 3647.65 205.680   1
   2   8   1 1505.91 125.292   2
  -2  -8  -1 1759.04 145.242   1
   2   8   1 1595.79 134.804   1
  -2  -8  -1 1479.30 128.733   2
  -3  -8  -1 8026.00 305.036   1
   3   8   1 8132.09 301.973   2
   3   8   1 8138.99 296.229   1
  -4  -8  -1 17636.4 459.010   1
   4   8   1 17440.4 462.128   2
   4   8   1 17597.2 433.090   1
  -5  -8  -1 17791.0 518.881   2
   5   8   1 18633.2 503.537   2
  -5  -8  -1 18335.7 476.663   1
   5   8   1 18579.7 457.275   1
  -6  -8  -1 5471.47 272.027   1
  -6  -8  -1 5857.36 315.117   2
   6   8   1 5393.54 255.816   1
   6   8   1 5427.88 286.506   2
  -7  -8  -1 9230.66 361.304   1
  -7  -8  -1 9181.27 417.861   2
   7   8   1 9353.17 351.148   1
   7   8   1 9342.35 391.183   2
  -8  -8  -1 750.188 113.420   1
   8   8   1 540.608 94.8760   1
   8   8   1 492.836 105.435   2
  -8  -8  -1 490.484 114.368   2
  -9  -8  -1 15111.6 503.235   1
   9   8   1 15516.0 546.320   2
  10   8   1 8539.94 426.774   2
 -10  -8  -1 8961.99 403.683   1
  11   8   1 2612.39 247.543   2
 -11  -8  -1 3127.00 254.013   1
  12   8   1 9910.92 495.102   2
 -12  -8  -1 8671.32 434.696   1
 -13  -8  -1 869.837 152.177   1
  13   8   1 1019.16 171.412   2
 -14  -8  -1 17318.0 663.121   1
 -15  -8  -1 80.0348 80.9073   1
  14   9  -1 737.578 157.397   2
 -14  -9   1 894.941 142.626   1
  13   9  -1 6579.13 426.525   2
 -13  -9   1 5916.64 340.465   1
  12   9  -1 1572.44 208.438   2
 -12  -9   1 1635.16 175.982   1
  11   9  -1 12790.5 550.332   2
 -11  -9   1 12911.7 455.749   1
  10   9  -1 4385.12 315.757   2
 -10  -9   1 4796.98 265.132   1
 -10   9   1 4786.25 271.684   2
  -9  -9   1 1113.42 126.490   1
  -9   9   1 1058.23 125.149   2
   9   9  -1 1177.39 162.024   2
   8   9  -1 94.3719 65.3904   2
  -8  -9   1 167.037 54.9994   1
   8   9  -1 76.7117 44.1797   1
   7   9  -1 19161.8 582.384   2
  -7  -9   1 19518.2 478.952   1
  -7  -9   1 18289.6 603.263   2
   7   9  -1 19506.6 453.204   1
  -6  -9   1 84.4346 36.7043   1
   6   9  -1 66.8718 46.9726   1
   6   9  -1 110.879 60.3602   2
  -6  -9   1 50.3519 54.8274   2
  -5  -9   1 6353.96 325.365   2
  -5  -9   1 6307.17 259.817   1
   5   9  -1 6551.27 320.701   2
   5   9  -1 6454.58 249.023   1
  -5   9   1 6144.74 331.315   1
  -4   9   1 2392.92 201.386   1
   4   9  -1 2329.29 188.259   2
  -4  -9   1 2244.45 156.547   1
   4   9  -1 1999.14 140.535   1
  -3  -9   1 151.834 51.8382   1
   3   9  -1 169.691 52.0929   1
  -3   9   1 101.947 57.9266   1
   3   9  -1 70.1170 44.7803   2
   2   9  -1 10589.5 374.037   2
  -2   9   1 10881.4 320.839   2
  -2   9   1 10890.9 392.691   1
   2   9  -1 10997.5 335.009   1
   1   9  -1 10734.6 340.792   1
  -1   9   1 10221.4 309.123   2
   1   9  -1 10597.4 367.248   2
  -1   9   1 10243.8 371.009   1
   0   9   1 273.970 61.5380   2
   0   9  -1 334.987 69.2965   1
   0   9   1 300.199 67.0248   1
   0   9  -1 230.824 60.7843   2
  -1   9  -1 38063.2 692.678   1
   1   9   1 38388.5 630.760   2
   1   9   1 39201.6 690.971   1
  -1  -9  -1 39304.9 710.443   1
   2   9   1 29466.8 575.855   2
   2   9   1 28939.8 586.950   1
  -2  -9  -1 30276.1 622.249   1
  -2   9  -1 28575.1 624.824   1
   3   9   1 11350.6 371.924   2
   3   9   1 11242.9 365.521   1
  -3  -9  -1 11346.3 382.331   1
  -4  -9  -1 147.853 52.4990   2
   4   9   1 267.860 68.7928   1
   4   9   1 240.890 67.2016   2
  -4  -9  -1 121.620 53.8314   1
   5   9   1 4950.35 248.997   1
  -5  -9  -1 4473.11 272.589   2
  -5  -9  -1 4716.02 257.671   1
   5   9   1 4679.97 263.086   2
  -6  -9  -1 28.0467 57.1369   2
   6   9   1 48.8128 45.7360   1
  -6  -9  -1 7.82089 45.5910   1
   6   9   1 46.6540 50.6050   2
   7   9   1 10691.5 387.763   1
   7   9   1 10618.2 431.798   2
  -7  -9  -1 10653.2 463.775   2
  -7  -9  -1 11390.0 416.522   1
  -8  -9  -1 672.288 113.781   1
   8   9   1 455.364 93.0443   1
   8   9   1 521.637 111.982   2
   9   9   1 920.400 143.950   2
  -9  -9  -1 881.566 135.837   1
  10   9   1 2855.96 255.415   2
 -10  -9  -1 2851.49 238.108   1
 -11  -9  -1 5336.99 337.133   1
  11   9   1 5048.75 350.750   2
 -12  -9  -1 4735.05 330.026   1
  12   9   1 5685.75 381.560   2
 -13  -9  -1 1874.75 220.092   1
  13   9   1 2280.61 256.573   2
 -14  -9  -1 2839.48 278.371   1
 -13 -10   1 168.574 65.0318   1
  13  10  -1 93.5559 61.3691   2
 -12 -10   1 13279.2 494.350   1
  12  10  -1 14401.9 621.889   2
  11  10  -1 3442.77 298.655   2
 -11 -10   1 3413.54 245.171   1
 -10  10   1 1310.18 150.292   2
  10  10  -1 1223.28 173.740   2
 -10 -10   1 964.164 131.230   1
   9  10  -1 6531.18 298.004   1
  -9  10   1 6424.05 301.283   2
   9  10  -1 6139.62 371.841   2
  -9 -10   1 6027.60 299.243   1
   8  10  -1 11012.3 373.434   1
   8  10  -1 10016.6 455.702   2
  -8 -10   1 10612.1 382.273   1
   7  10  -1 58.0726 65.9208   2
  -7 -10   1 83.4283 50.0336   1
   7  10  -1 36.3296 40.0000   1
   6  10  -1 2002.72 193.153   2
  -6 -10   1 2415.50 222.969   2
   6  10  -1 2270.19 158.284   1
  -6 -10   1 2336.53 172.046   1
  -5  10   1 84.6653 64.0165   1
  -5 -10   1-34.1193 41.5049   1
   5  10  -1 78.2999 51.6613   2
   5  10  -1-15.6973 34.0371   1
   4  10  -1 4698.95 276.031   2
  -4 -10   1 4744.16 236.411   1
  -4  10   1 4579.46 288.795   1
   4  10  -1 4457.37 221.606   1
  -3  10   1 1372.37 157.189   1
   3  10  -1 1052.10 129.121   2
   3  10  -1 1010.90 109.409   1
   2  10  -1 3150.60 218.078   2
  -2  10   1 3031.09 181.083   2
   2  10  -1 3004.31 186.782   1
  -2  10   1 3155.25 224.155   1
  -1  10   1 2048.67 145.467   2
   1  10  -1 2193.09 176.965   2
   1  10  -1 2365.24 172.928   1
  -1  10   1 1858.69 170.310   1
   0  10   1 26969.2 544.024   2
   0  10   1 26820.6 615.393   1
   0  10  -1 26793.7 591.420   1
   0  10  -1 26931.8 608.533   2
   1  10   1 8238.28 310.261   2
  -1 -10  -1 7735.42 334.989   1
  -1  10  -1 7664.96 333.237   1
   1  10   1 7645.95 325.025   1
   2  10   1 1830.61 152.950   2
  -2 -10  -1 1764.60 162.996   1
  -2  10  -1 1979.86 176.626   1
   2  10   1 2035.17 168.779   1
   3  10   1 29099.7 620.978   1
  -3  10  -1 30035.2 700.067   1
  -3 -10  -1 29290.1 649.335   1
   3  10   1 30127.6 634.007   2
  -4 -10  -1 3885.24 248.386   2
   4  10   1 4161.86 249.189   2
   4  10   1 4233.84 237.633   1
  -4 -10  -1 4130.73 248.184   1
  -5 -10  -1 4687.82 269.004   1
   5  10   1 4341.82 265.527   2
  -5 -10  -1 4449.65 281.728   2
   5  10   1 4688.81 250.901   1
   6  10   1 6105.24 323.484   2
   6  10   1 6479.54 299.701   1
  -6 -10  -1 6057.92 344.760   2
  -6 -10  -1 5992.97 310.194   1
   7  10   1 13.6940 67.9766   1
  -7 -10  -1 1.04392 55.3471   1
   7  10   1-16.9438 56.7334   2
   8  10   1 11504.2 481.552   2
   8  10   1 11749.9 433.339   1
  -8 -10  -1 11216.0 444.923   1
  -9 -10  -1 4749.71 299.198   1
   9  10   1 4905.63 321.695   2
  10  10   1 1276.05 180.377   2
 -10 -10  -1 1051.48 151.882   1
 -11 -10  -1 9451.25 449.017   1
  11  10   1 9980.95 500.210   2
 -12 -10  -1 2242.34 237.065   1
  12  10   1 2838.04 280.359   2
  13  10   1-52.5201 70.2145   2
 -13 -10  -1-142.342 93.4215   1
  13  11  -1 5197.13 397.095   2
  12  11  -1 671.845 147.910   2
 -12 -11   1 862.470 136.319   1
 -11 -11   1 18.2864 53.2708   1
  11  11  -1-60.7168 78.4227   2
  10  11  -1 16978.3 648.241   2
 -10 -11   1 16647.8 528.506   1
   9  11  -1 3532.25 226.533   1
  -9 -11   1 3578.46 239.249   1
  -9  11   1 3896.10 241.301   2
   9  11  -1 3578.04 289.297   2
   8  11  -1 13008.0 414.992   1
  -8 -11   1 13022.6 438.956   1
   8  11  -1 12909.9 531.356   2
   7  11  -1 1677.70 190.635   2
   7  11  -1 2087.99 166.425   1
  -7 -11   1 2043.50 173.882   1
  -6 -11   1 4347.37 245.160   1
   6  11  -1 4565.39 234.741   1
   6  11  -1 4341.99 290.797   2
   5  11  -1 421.523 79.0516   1
   5  11  -1 323.771 92.9250   2
  -5 -11   1 423.431 87.3329   1
   4  11  -1 2617.81 176.743   1
   4  11  -1 2276.81 200.681   2
  -4  11   1 2400.66 226.356   1
  -4 -11   1 2884.07 194.964   1
   3  11  -1 2746.29 218.803   2
  -3  11   1 2965.02 188.726   2
  -3  11   1 3017.46 236.977   1
   3  11  -1 3006.62 198.981   1
   2  11  -1 4071.64 231.338   1
  -2  11   1 3678.12 207.003   2
   2  11  -1 4336.00 262.843   2
  -2  11   1 4052.96 268.593   1
   1  11  -1 8692.75 366.498   2
  -1  11   1 8771.56 325.525   2
  -1  11   1 8395.89 374.019   1
   1  11  -1 8756.17 347.502   1
   0  11  -1 481.759 90.6480   2
   0  11  -1 324.827 79.3128   1
   0  11   1 513.153 102.075   1
   0  11   1 470.944 83.6236   2
   1  11   1 16442.0 497.977   1
  -1  11  -1 16560.9 508.486   1
  -1  11  -1 16384.7 496.425   2
   1  11   1 15611.4 448.407   2
   2  11   1 2776.70 205.474   1
  -2  11  -1 3275.53 234.722   1
   2  11   1 2930.70 203.024   2
  -2 -11  -1 3002.51 219.730   1
   3  11   1 7559.15 332.532   2
  -3  11  -1 8297.83 387.941   1
  -3 -11  -1 7902.27 354.523   1
   3  11   1 8097.08 344.126   1
   4  11   1 12446.2 439.468   2
  -4  11  -1 12202.3 485.795   1
  -4 -11  -1 12354.2 447.010   1
   4  11   1 11929.4 413.212   1
  -5 -11  -1 2022.95 198.960   2
  -5 -11  -1 2317.06 200.155   1
   5  11   1 2312.74 187.609   1
   5  11   1 2360.25 204.344   2
   6  11   1 5823.36 299.321   1
  -6 -11  -1 6121.03 324.952   1
   6  11   1 5207.75 308.927   2
  -6 -11  -1 5305.31 334.724   2
  -7 -11  -1 828.248 131.778   1
   7  11   1 991.693 131.327   1
   7  11   1 859.554 135.169   2
   8  11   1 5952.28 354.267   2
  -8 -11  -1 6306.08 343.836   1
   9  11   1 2645.75 248.705   2
  -9 -11  -1 2402.86 224.669   1
  10  11   1 11882.3 538.649   2
 -10 -11  -1 12182.3 506.676   1
 -11 -11  -1 30.3919 56.9455   1
  11  11   1 265.230 96.0270   2
 -12 -11  -1 1366.81 193.774   1
  12  11   1 1108.20 175.050   2
 -13 -11  -1 9201.67 490.661   1
  12  12  -1 1979.47 248.849   2
  11  12  -1 11774.0 571.190   2
 -11 -12   1 12345.8 483.624   1
 -10 -12   1 2961.61 232.854   1
  10  12  -1 2575.93 263.981   2
  -9 -12   1 1527.17 165.670   1
   9  12  -1 1115.75 173.670   2
  -8 -12   1 19569.9 556.097   1
   8  12  -1 18925.7 664.488   2
   8  12  -1 19389.9 519.301   1
   7  12  -1-8.15069 41.2838   1
  -7 -12   1 85.8186 75.8183   1
   7  12  -1-2.72583 52.4356   2
   6  12  -1 8531.75 334.950   1
   6  12  -1 8587.08 421.204   2
  -6 -12   1 9041.47 367.652   1
   5  12  -1 1334.47 168.213   2
   5  12  -1 1613.29 146.872   1
  -5 -12   1 1640.54 159.422   1
   4  12  -1 4854.84 254.443   1
   4  12  -1 5176.18 312.362   2
   3  12  -1 13701.5 431.703   1
  -3  12   1 13790.2 424.984   2
   3  12  -1 13332.5 489.334   2
   2  12  -1 253.597 79.2302   2
  -2  12   1 369.406 72.7546   2
  -2  12   1 381.589 108.613   1
   2  12  -1 458.030 85.0790   1
   1  12  -1 20798.1 592.717   2
  -1  12   1 21455.2 528.121   2
   1  12  -1 20622.2 559.808   1
  -1  12   1 21222.4 623.039   1
   0  12  -1 2644.07 210.694   2
   0  12   1 2635.67 218.971   1
   0  12  -1 2768.43 212.924   1
   0  12   1 2412.30 179.499   2
   1  12   1 3760.59 251.544   1
  -1  12  -1 3532.14 241.805   2
   1  12   1 3578.65 225.983   2
  -1  12  -1 3549.33 246.854   1
   2  12   1 8804.98 381.147   1
  -2  12  -1 8377.93 392.660   1
   2  12   1 8731.07 360.129   2
   3  12   1 11820.4 431.775   2
  -3 -12  -1 12495.4 470.498   1
   3  12   1 11682.6 429.883   1
  -3  12  -1 12102.2 486.938   1
   4  12   1 4485.33 268.403   1
   4  12   1 4810.10 285.670   2
  -4 -12  -1 4396.10 281.921   1
   5  12   1 3597.06 239.544   1
   5  12   1 3042.42 238.615   2
  -5 -12  -1 3444.13 248.523   1
   6  12   1 12356.6 447.405   1
   6  12   1 10480.5 450.311   2
  -6 -12  -1 11287.1 458.191   1
  -7 -12  -1-54.0520 63.2895   1
   7  12   1 18.6975 53.6161   2
  -8 -12  -1 1715.08 191.560   1
   8  12   1 1421.82 184.163   2
   9  12   1-79.3194 75.8288   2
  -9 -12  -1 37.6282 60.7362   1
 -10 -12  -1 5423.05 353.512   1
  10  12   1 5107.04 364.356   2
  11  12   1 10183.5 529.258   2
 -11 -12  -1 9836.43 483.653   1
  11  13  -1 612.212 144.310   2
  10  13  -1 9753.03 518.489   2
   9  13  -1 1942.47 233.880   2
  -9 -13   1 2045.41 192.491   1
   8  13  -1 9701.20 491.895   2
  -8 -13   1 9045.98 394.282   1
   7  13  -1 396.057 107.461   2
  -7 -13   1 376.117 95.2214   1
   7  13  -1 422.770 85.0769   1
   6  13  -1 4862.26 331.004   2
   6  13  -1 5312.83 274.274   1
  -6 -13   1 5144.44 292.268   1
   5  13  -1 9462.50 368.776   1
   5  13  -1 9155.76 436.868   2
  -4  13   1 1006.06 130.902   2
   4  13  -1 830.213 137.961   2
   4  13  -1 1051.21 126.399   1
   3  13  -1 1952.95 170.140   1
  -3  13   1 2045.12 175.428   2
   3  13  -1 2080.48 203.563   2
  -2  13   1 584.798 100.552   2
   2  13  -1 480.196 96.0123   1
   2  13  -1 553.559 108.160   2
   1  13  -1 17923.8 545.562   1
   1  13  -1 18405.8 582.752   2
  -1  13   1 17993.7 509.851   2
   0  13  -1 72.9216 62.6427   1
   0  13   1 26.3649 50.8199   2
   0  13  -1-28.6007 53.2830   2
  -1  13  -1 19578.7 603.270   1
  -1  13  -1 19752.7 592.952   2
   1  13   1 19157.3 540.845   2
  -2  13  -1 39.3217 58.8860   2
   2  13   1 97.1703 59.4745   2
   2  13   1 53.3493 50.6556   1
   3  13   1 1045.75 142.635   2
  -3 -13  -1 1372.61 167.108   1
   3  13   1 1312.50 155.682   1
   4  13   1 8993.82 403.091   2
  -4 -13  -1 8791.48 411.573   1
   5  13   1 3426.64 259.911   2
  -5 -13  -1 2785.11 235.958   1
   6  13   1 570.099 121.629   2
  -6 -13  -1 492.335 108.525   1
  -7 -13  -1 1131.70 161.117   1
   7  13   1 1149.72 164.652   2
  -8 -13  -1 6035.42 363.661   1
   8  13   1 6885.96 403.627   2
  -9 -13  -1 13122.6 545.902   1
   9  13   1 13023.8 571.585   2
 -10 -13  -1 2662.38 254.953   1
  10  13   1 2856.24 279.735   2
  11  13   1 590.456 137.665   2
  10  14  -1 2481.48 277.287   2
   9  14  -1-17.8927 75.6937   2
   8  14  -1 2797.80 272.385   2
  -8 -14   1 2880.91 234.161   1
  -7 -14   1 100.785 75.2740   1
   7  14  -1 34.5708 69.2478   2
   6  14  -1 1974.76 221.136   2
  -5  14   1 415.703 93.8501   2
   5  14  -1 505.532 114.309   2
   5  14  -1 828.022 123.543   1
   4  14  -1 1298.61 145.225   1
  -4  14   1 1371.99 152.008   2
   4  14  -1 1327.27 180.806   2
  -3  14   1 4948.26 277.923   2
   3  14  -1 5624.63 344.400   2
   3  14  -1 5483.35 303.025   1
   2  14  -1 1071.60 150.396   2
   2  14  -1 1139.77 149.788   1
  -2  14   1 1201.69 143.069   2
  -1  14   1 1424.31 155.729   2
   1  14  -1 1532.40 179.275   2
   0  14  -1 10779.7 458.236   2
   0  14   1 10977.9 421.518   2
   1  14   1 11297.5 431.008   2
  -1  14  -1 11084.5 464.533   2
  -2  14  -1 13747.8 517.811   2
   2  14   1 14133.4 492.529   2
  -3  14  -1 8453.38 408.899   2
   3  14   1 9880.58 421.623   2
  -4 -14  -1 525.850 110.868   1
   4  14   1 402.120 99.1510   2
   5  14   1-47.5683 47.9373   2
  -5 -14  -1 30.5001 53.2323   1
  -6 -14  -1 11797.0 506.623   1
   6  14   1 11362.0 502.813   2
  -7 -14  -1 661.453 120.649   1
   7  14   1 763.597 152.617   2
   8  14   1 3939.60 316.343   2
  -8 -14  -1 3948.06 302.803   1
   9  14   1 365.896 111.541   2
  -9 -14  -1 289.371 103.447   1
  10  14   1 24.7456 61.0162   2
  10  15  -1 4684.98 383.875   2
   9  15  -1 1015.76 179.413   2
   8  15  -1 4341.95 356.795   2
   7  15  -1 3753.88 319.515   2
   6  15  -1 110.520 82.8580   2
  -6  15   1-34.5783 55.2622   2
  -5  15   1 996.012 134.392   2
   5  15  -1 1307.04 189.492   2
   4  15  -1 1406.59 187.143   2
  -4  15   1 1375.58 157.526   2
   3  15  -1 82.9367 71.2589   2
  -3  15   1-43.3648 59.2422   2
  -2  15   1 8236.51 368.497   2
   2  15  -1 8695.04 435.484   2
   1  15  -1 723.428 133.804   2
  -1  15   1 558.727 98.7264   2
   0  15   1 1604.29 176.093   2
   0  15  -1 1670.96 196.027   2
  -1  15  -1 860.997 139.318   2
   1  15   1 977.278 141.804   2
   2  15   1 3755.95 265.600   2
  -2  15  -1 3852.29 289.250   2
   3  15   1 113.177 70.9989   2
  -3  15  -1 118.952 73.9299   2
  -4  15  -1 2345.99 226.653   2
   4  15   1 2718.47 240.867   2
  -5 -15  -1 208.971 80.0416   1
   5  15   1 258.934 97.6227   2
   6  15   1-69.0738 67.7186   2
  -6 -15  -1 74.9476 59.8361   1
  -7 -15  -1-115.074 78.9548   1
   7  15   1 105.759 73.1262   2
  -8 -15  -1 5281.60 364.815   1
   8  15   1 5098.12 366.572   2
   9  15   1 630.714 143.431   2
   9  16  -1 9105.35 531.480   2
   8  16  -1 845.834 168.119   2
   7  16  -1 244.374 111.306   2
   6  16  -1 572.911 131.376   2
   5  16  -1 7920.08 455.699   2
   4  16  -1 3157.03 280.576   2
  -3  16   1 2427.47 206.798   2
   3  16  -1 2632.60 255.919   2
   2  16  -1 780.932 144.979   2
  -2  16   1 547.749 106.747   2
   1  16  -1 24.4508 57.6236   2
  -1  16   1-34.7855 71.5874   2
   0  16   1 13347.0 492.696   2
   0  16  -1 13446.7 550.044   2
   1  16   1 330.891 93.5398   2
  -1  16  -1 235.351 85.7639   2
  -2  16  -1 4720.73 325.735   2
   2  16   1 4948.72 315.618   2
   3  16   1 2312.08 221.582   2
  -3  16  -1 2080.73 220.305   2
  -4  16  -1 898.101 149.367   2
   4  16   1 733.379 135.804   2
   5  16   1 5788.92 368.429   2
   6  16   1 94.2166 73.4916   2
   7  16   1 74.8736 74.8540   2
   8  16   1 113.212 80.3962   2
   9  16   1 1879.37 241.566   2
   7  17  -1 15473.8 671.259   2
   6  17  -1 2308.34 256.394   2
   5  17  -1 1050.57 184.964   2
   4  17  -1 1040.01 175.787   2
   3  17  -1 2786.30 267.512   2
   2  17  -1 3485.65 294.444   2
   1  17  -1 58.7805 56.6475   2
   0  17  -1 134.639 62.5498   2
  -1  17  -1-45.9509 50.8279   2
  -2  17  -1 11788.2 532.878   2
   4  17   1 1.44721 58.0708   2
   5  17   1 144.205 95.3031   2
   6  17   1 142.534 73.3350   2
   5  18  -1 3550.58 320.691   2
   4  18  -1 3265.43 301.815   2
   3  18  -1 82.7860 81.6958   2
 -18   0   2 13760.6 625.227   1
 -17   0   2 2227.49 253.266   1
 -16   0   2-144.977 101.330   1
  12   0  -2 27094.4 674.461   2
 -11   0   2 141.546 75.3739   2
  11   0  -2 127.448 60.9954   2
  10   0  -2 1866.21 162.731   2
 -10   0   2 1867.20 176.936   2
   9   0  -2 66244.2 896.201   2
  -9   0   2 64821.4 939.655   2
   8   0  -2 2606.60 170.904   2
  -8   0   2 2786.03 184.385   2
  -7   0   2 124.030 42.6934   2
   7   0  -2 273.214 61.4640   2
   6   0  -2 51.0936 28.7176   2
  -6   0   2 37.1482 32.8871   2
   5   0  -2 76919.7 705.708   2
  -5   0   2 77253.2 728.611   2
   4   0  -2 9778.83 222.489   2
  -4   0   2 9790.07 231.155   2
   3   0  -2 4954.36 140.650   2
   2   0  -2 4147.21 94.3616   1
   1   0  -2 302.032 26.9638   1
   0   0  -2 143712. 620.479   1
  -1   0  -2 15839.9 249.566   1
  -2   0  -2 25148.8 363.874   1
  -3   0  -2 48463.3 569.554   1
  -4   0  -2 1821.72 125.112   1
  -5   0  -2 34266.3 579.659   1
  -6   0  -2 9071.03 323.417   1
  -7   0  -2 524.725 88.1603   1
  -8   0  -2 9075.75 364.281   1
  -8   0  -2 8651.92 364.511   2
  -9   0  -2 27218.1 660.944   1
  -9   0  -2 26534.6 675.382   2
 -10   0  -2 4360.97 280.451   1
 -11   0  -2 1096.57 164.482   1
 -12   0  -2 3972.76 298.553   1
 -13   0  -2 258.839 103.369   1
 -14   0  -2 24826.0 799.832   1
 -15   0  -2 168.810 100.010   1
 -18  -1   2-136.768 103.391   1
 -18   1   2 126.193 94.6178   1
 -17  -1   2 4543.82 345.472   1
 -17   1   2 4387.57 347.850   1
 -16  -1   2 10952.8 506.658   1
 -15  -1   2 95.7631 67.0837   1
 -14  -1   2 166.213 78.7125   1
  13   1  -2 285.192 86.9163   2
 -13  -1   2 174.913 83.4648   1
  12   1  -2 13565.6 484.153   2
 -11   1   2 25068.3 651.736   2
  11   1  -2 24852.7 626.586   2
 -11  -1   2 26788.0 703.471   2
  10   1  -2 9980.35 378.345   2
 -10   1   2 9782.09 382.192   2
  10  -1  -2 10310.1 368.617   2
 -10  -1   2 9630.72 395.751   2
  -9  -1   2 1843.34 163.680   2
  -9   1   2 1765.52 157.237   2
   9   1  -2 1771.32 154.268   2
   9  -1  -2 1920.16 152.482   2
   8   1  -2 869.373 102.996   2
  -8   1   2 706.256 92.4525   2
   8  -1  -2 909.894 100.851   2
  -8  -1   2 855.437 108.948   2
   7  -1  -2 77456.5 809.985   2
   7   1  -2 79441.0 891.623   2
  -7   1   2 75035.7 845.597   2
  -7  -1   2 73965.6 900.479   2
  -6   1   2 4248.99 183.428   2
   6   1  -2 3982.18 187.233   2
   6  -1  -2 4072.27 172.621   2
  -5   1   2 10313.8 251.447   2
   5   1  -2 10990.5 282.661   2
   5  -1  -2 11171.7 252.893   2
   4  -1  -2 1631.62 83.8331   2
   4   1  -2 1808.66 106.649   2
  -4   1   2 1709.70 90.3766   2
   3   1  -2 160.371 33.9470   2
   3  -1  -2 217.596 28.8454   2
  -3   1   2 244.275 31.6553   2
   2  -1  -2 178290. 769.806   1
   2   1  -2 176320. 840.906   2
  -2   1   2 180915. 571.681   2
   1  -1  -2 6456.75 144.349   1
   0   1  -2 2496.97 81.5361   1
   0  -1  -2 2509.39 93.9441   1
  -1  -1  -2 13107.8 236.114   1
  -2  -1  -2 28719.9 392.703   1
  -3  -1  -2 963.302 83.8998   1
  -4  -1  -2 21107.7 413.164   1
  -5  -1  -2 6922.00 259.993   1
  -6  -1  -2 66.3511 43.5183   1
  -7  -1  -2 14440.0 425.244   1
  -8   1  -2 595.787 99.5666   2
  -8  -1  -2 442.234 88.3852   2
  -8  -1  -2 630.689 101.174   1
  -9  -1  -2-0.65911 47.7347   1
  -9  -1  -2 1.84584 44.2481   2
  -9   1  -2 108.034 59.1846   2
 -10  -1  -2 9617.66 412.927   1
 -11   1  -2 227.447 95.2908   1
 -11  -1  -2 79.6628 75.1984   1
 -12   1  -2 18030.1 633.424   1
 -12  -1  -2 18574.1 630.824   1
 -13  -1  -2 2956.92 274.163   1
 -13   1  -2 3303.55 285.451   1
 -14  -1  -2 2270.23 244.748   1
 -14   1  -2 2543.66 269.317   1
 -15   1  -2 5677.03 408.976   1
 -15  -1  -2 5981.80 408.304   1
 -18  -2   2 5054.73 374.726   1
 -17  -2   2 3209.07 285.863   1
 -16  -2   2 131.668 81.1331   1
 -15  -2   2 1187.26 168.582   1
 -14  -2   2 1210.18 158.419   1
  14   2  -2 1205.80 175.104   2
  13   2  -2 7315.88 381.824   2
 -13  -2   2 6736.27 342.159   1
 -12  -2   2 1055.10 137.106   1
 -12   2   2 962.342 142.117   2
  12   2  -2 1121.07 149.823   2
 -11  -2   2-29.0199 50.0939   1
 -11   2   2 7.97976 48.1884   2
 -11  -2   2 3.60313 48.5571   2
  11   2  -2 1.04383 45.9311   2
 -10  -2   2 1296.24 148.760   2
  10   2  -2 1253.05 142.188   2
 -10   2   2 1458.35 149.761   2
 -10  -2   2 1563.86 141.674   1
   9   2  -2 11520.3 397.005   2
  -9  -2   2 11480.7 416.813   2
  -9   2   2 11289.8 378.716   2
   8   2  -2 11586.3 376.153   2
  -8   2   2 11177.6 345.129   2
  -7   2   2 175.471 49.9974   2
   7   2  -2 116.670 45.2927   2
   7  -2  -2 107.443 36.7383   2
  -6   2   2 547.661 72.6029   2
   6   2  -2 665.020 87.2416   2
   6  -2  -2 599.533 71.4630   2
   5  -2  -2 53330.3 520.991   2
   5   2  -2 53632.0 662.931   2
  -5   2   2 53816.4 546.992   2
   4  -2  -2 455.403 45.4323   2
  -4   2   2 481.140 48.1575   2
  -4  -2   2 482.367 38.1296   1
   4   2  -2 454.857 61.9048   2
   3   2  -2 21383.7 356.726   2
  -3   2   2 21800.4 229.341   2
   3  -2  -2 21927.4 217.316   2
   2   2  -2 2117.34 106.105   2
   2  -2  -2 2366.31 108.105   1
   1  -2  -2 4360.82 139.313   1
   0  -2  -2 55568.6 497.986   1
  -1  -2  -2 954.023 73.3326   1
   1   2   2 1131.88 62.8983   2
  -2  -2  -2 47527.6 523.102   1
   2   2   2 47441.2 479.785   2
  -3  -2  -2 67181.1 680.626   1
   3   2   2 66432.2 648.247   2
  -4  -2  -2 2975.43 159.661   1
   4   2   2 3171.42 158.640   2
   5   2   2 24865.7 476.601   2
  -5  -2  -2 25297.1 490.358   1
  -6  -2  -2-1.57075 42.0345   1
  -7  -2  -2 3262.84 205.579   1
  -7   2  -2 2896.59 192.742   2
  -8  -2  -2 50.4060 41.0826   1
  -8  -2  -2 72.0851 50.2166   2
  -8   2  -2 25.1840 47.2690   2
  -9  -2  -2-43.9074 66.5564   2
  -9   2  -2 20.5963 45.3839   2
  -9  -2  -2 39.2982 47.5521   1
 -10  -2  -2 133.510 79.4167   1
 -11  -2  -2 931.542 139.066   1
 -12  -2  -2 2444.41 237.466   1
 -13   2  -2 409.121 118.709   1
 -13  -2  -2 370.163 107.688   1
 -14   2  -2 2178.25 253.077   1
 -14  -2  -2 2432.46 245.754   1
 -15   2  -2 4986.08 384.793   1
 -15  -2  -2 5534.67 394.827   1
 -18  -3   2 2969.40 282.277   1
 -17  -3   2 64.6271 71.8914   1
 -16  -3   2 148.669 84.4242   1
  15   3  -2 8614.49 459.949   2
 -15  -3   2 8606.72 420.830   1
 -14  -3   2-32.5410 68.8781   1
  14   3  -2 3.76285 61.6033   2
  13   3  -2 5405.88 338.080   2
 -13  -3   2 4816.19 280.980   1
 -12  -3   2 257.074 75.2953   1
  12   3  -2 190.933 86.7284   2
 -12   3   2 235.518 69.0831   2
 -11  -3   2 4235.20 237.116   1
  11   3  -2 4269.59 278.565   2
 -11   3   2 4593.59 274.961   2
  10   3  -2 32564.1 719.402   2
 -10  -3   2 30738.3 746.141   2
 -10   3   2 32161.1 672.606   2
 -10  -3   2 31349.0 592.772   1
  -9   3   2 2607.86 183.477   2
  -9  -3   2 2083.96 147.757   1
   9   3  -2 2108.08 177.495   2
  -9  -3   2 2518.69 202.236   2
   8   3  -2 15430.8 450.348   2
  -8   3   2 15319.7 400.695   2
  -8  -3   2 14961.0 347.452   1
  -7   3   2 31102.0 517.689   2
  -7  -3   2 30267.2 448.564   1
   7   3  -2 31198.4 606.544   2
  -6   3   2 18377.8 355.381   2
   6   3  -2 19462.5 449.621   2
  -6  -3   2 19431.6 317.401   1
  -5   3   2 35711.6 433.114   2
  -5  -3   2 35900.8 370.350   1
   5   3  -2 35551.1 564.851   2
  -4  -3   2 3469.99 94.5724   1
   4   3  -2 3365.62 164.905   2
  -4   3   2 3704.63 116.581   2
   3   3  -2 132.392 39.4140   2
   3   3  -2 50.5482 13.5096   1
  -3   3   2 89.9303 18.1990   2
  -3  -3   2 58.7728 14.3594   1
   2  -3  -2 3136.57 139.537   1
   2   3  -2 3290.32 146.163   2
   2   3  -2 2882.67 70.4954   1
   1  -3  -2 1191.64 85.6138   1
   0  -3  -2 11950.4 262.318   1
   0   3   2 11925.9 169.390   2
   0  -3  -2 11890.6 176.396   2
  -1  -3  -2 7295.90 210.226   1
  -1  -3  -2 7414.23 178.547   2
   1   3   2 7532.21 170.923   2
   2   3   2 12541.9 256.846   2
  -2  -3  -2 12231.6 271.895   2
  -2  -3  -2 12036.7 282.064   1
  -3  -3  -2 3057.33 153.103   1
   3   3   2 3172.28 147.142   2
   4   3   2 34152.0 532.621   1
  -4  -3  -2 32356.5 524.363   1
   4   3   2 32658.0 514.753   2
  -5  -3  -2 26803.3 511.593   1
   5   3   2 26407.7 500.371   2
   5   3   2 25686.4 501.519   1
   6   3   2 58.3417 40.0894   2
  -6  -3  -2 47.2558 44.8807   1
  -7  -3  -2 2641.25 184.375   1
   7   3   2 2897.90 192.237   2
  -7   3  -2 2468.38 178.566   2
  -8  -3  -2 13808.1 484.518   2
  -8   3  -2 14244.3 453.343   2
  -8  -3  -2 13607.0 435.607   1
  -9  -3  -2 5441.14 293.485   1
  -9   3  -2 5418.90 302.526   2
  -9  -3  -2 5045.05 312.733   2
 -10  -3  -2 8692.08 389.109   1
 -11  -3  -2 748.947 131.674   1
 -12  -3  -2 7363.32 396.552   1
 -13  -3  -2 8543.03 445.738   1
 -14   3  -2 241.905 132.179   1
 -14  -3  -2 102.950 89.4618   1
 -15   3  -2 4484.82 376.337   1
 -15  -3  -2 4329.70 347.275   1
 -17  -4   2 5070.17 351.203   1
  16   4  -2 3975.59 333.764   2
 -16  -4   2 3830.34 291.965   1
  15   4  -2 7247.09 427.022   2
 -15  -4   2 7236.84 378.441   1
 -14  -4   2 295.355 79.6279   1
  14   4  -2 541.832 126.527   2
  13   4  -2 4366.66 311.806   2
 -13  -4   2 3785.83 249.560   1
  12   4  -2 19483.2 623.117   2
 -12  -4   2 18124.3 510.940   1
 -12   4   2 20699.3 616.061   2
 -11  -4   2 2969.29 199.954   1
 -11   4   2 3257.62 229.399   2
  11   4  -2 3160.00 246.187   2
 -10   4   2 21551.8 544.680   2
 -10  -4   2 22660.7 655.647   2
  10   4  -2 21977.9 607.897   2
 -10  -4   2 21088.4 479.758   1
  -9  -4   2 166.863 59.6238   2
  -9  -4   2 59.3952 38.7683   1
  -9   4   2 172.752 55.7086   2
   9   4  -2 115.687 61.4712   2
   8   4  -2 22887.7 564.568   2
  -8  -4   2 21810.6 417.116   1
  -8   4   2 20844.2 460.160   2
  -7  -4   2 6718.19 210.101   1
   7   4  -2 6631.02 289.377   2
  -7   4   2 6574.33 237.098   2
  -6   4   2 41689.7 526.459   2
   6   4  -2 42302.5 694.165   2
  -6  -4   2 42785.3 468.382   1
  -5  -4   2 299.943 42.4445   1
  -5   4   2 313.270 44.8294   2
   5   4  -2 283.128 66.0708   2
   4   4  -2 311.996 33.6855   1
  -4  -4   2 349.102 36.5181   1
  -4   4   2 338.687 38.3856   2
   4   4  -2 238.631 56.4534   2
   3   4  -2 1097.99 100.516   2
  -3  -4   2 1203.86 58.7865   1
   3   4  -2 1156.85 54.4908   1
   2   4  -2 2000.74 126.551   2
   2   4  -2 1960.42 76.4200   1
   2  -4  -2 2057.83 126.043   1
  -1   4   2 30.5046 12.9882   2
   1  -4  -2 54.6814 31.5992   1
   0   4   2 1102.09 60.5934   2
   0  -4  -2 1079.65 88.8020   1
   0  -4  -2 1174.65 64.7355   2
   1   4   2 55111.1 500.282   2
  -1  -4  -2 54820.6 518.028   2
  -1  -4  -2 55279.4 624.051   1
  -2  -4  -2 89766.0 818.987   1
   2   4   2 89493.4 724.876   2
  -2  -4  -2 87546.3 754.701   2
   2   4   2 89603.8 790.666   1
   3   4   2 32835.6 491.570   2
  -3  -4  -2 32356.2 515.961   2
  -3  -4  -2 32281.2 519.578   1
   3   4   2 33969.2 513.408   1
  -4  -4  -2 8.93356 38.5182   1
  -4  -4  -2 73.6609 40.1116   2
   4   4   2 10.8786 38.6314   1
   4   4   2 20.8576 33.9217   2
   5   4   2 8095.62 284.945   2
  -5  -4  -2 7668.49 280.147   1
   5   4   2 7876.23 281.068   1
  -6  -4  -2 38404.5 664.480   1
   6   4   2 37973.8 656.120   1
  -6  -4  -2 38453.8 719.292   2
   6   4   2 39128.3 673.544   2
  -7  -4  -2 70.6859 54.6316   1
   7   4   2 104.790 46.8653   2
  -7  -4  -2 137.826 58.5613   2
  -8   4  -2 12804.2 431.500   2
   8   4   2 11283.8 406.727   2
  -8  -4  -2 11997.5 459.971   2
  -8  -4  -2 12228.3 416.179   1
  -9  -4  -2 1868.62 177.751   1
  -9   4  -2 1790.06 177.212   2
   9   4   2 1593.23 166.181   2
  -9  -4  -2 1542.78 177.582   2
 -10  -4  -2 1398.69 165.110   1
 -11  -4  -2 21362.1 642.551   1
 -12  -4  -2 1595.05 191.268   1
 -13  -4  -2 3543.85 290.831   1
 -14  -4  -2 2043.08 234.818   1
 -15  -4  -2 6904.29 442.588   1
 -17  -5   2 5300.79 354.757   1
 -16  -5   2-223.338 112.210   1
  16   5  -2-10.1005 72.0169   2
 -15  -5   2 2931.87 246.589   1
  15   5  -2 3244.08 295.237   2
  14   5  -2 157.978 77.1368   2
 -14  -5   2 28.9545 64.4560   1
 -13  -5   2 6586.58 328.691   1
  13   5  -2 7239.19 406.890   2
 -12  -5   2 7280.10 324.128   1
  12   5  -2 8212.92 417.981   2
 -12   5   2 8414.47 385.871   2
 -11  -5   2 839.491 107.873   1
 -11   5   2 901.339 129.249   2
  11   5  -2 1017.84 150.253   2
 -10   5   2 13343.6 426.392   2
  10   5  -2 13224.5 485.997   2
 -10  -5   2 13200.0 376.913   1
 -10  -5   2 13771.7 528.991   2
  -9  -5   2 2075.59 199.820   2
  -9  -5   2 2380.41 150.613   1
  -9   5   2 2217.95 162.844   2
   9   5  -2 1772.40 178.772   2
  -8   5   2 14582.2 381.656   2
  -8  -5   2 15191.2 346.400   1
   8   5  -2 14361.3 464.289   2
  -7  -5   2 258.592 50.0005   1
  -7   5   2 312.874 56.4147   2
   7   5  -2 188.261 63.7749   2
  -6   5   2 18749.1 347.260   2
  -6  -5   2 19946.6 334.913   1
   6   5  -2 18907.5 480.400   2
  -5   5   2 18623.7 304.958   2
  -5  -5   2 17736.0 286.718   1
   5   5  -2 18180.0 281.912   1
   5   5  -2 17344.4 442.218   2
   4   5  -2 15608.8 239.937   1
   4   5  -2 14667.2 388.237   2
  -4  -5   2 15268.5 252.684   1
   3   5  -2 33722.2 347.748   1
   3   5  -2 32191.0 559.145   2
  -3  -5   2 33409.8 362.365   1
   2   5  -2 31823.8 531.319   2
   2   5  -2 31533.4 363.941   1
   1   5  -2 45515.0 475.738   1
   1  -5  -2 45905.8 621.812   1
  -1   5   2 46130.1 389.024   2
   0   5   2 1711.43 84.8956   2
   0  -5  -2 1553.25 84.6803   2
   0  -5  -2 1454.10 112.540   1
   1   5   2 56462.4 666.345   1
   1   5   2 56868.6 550.959   2
  -1  -5  -2 56508.4 572.991   2
  -1  -5  -2 55925.1 688.458   1
  -2  -5  -2 67.0452 33.4618   2
  -2  -5  -2 74.5640 45.3391   1
   2   5   2 60.1014 33.4412   2
   2   5   2 153.199 50.6619   1
  -3  -5  -2 6848.02 248.605   2
  -3  -5  -2 6652.37 250.153   1
   3   5   2 6832.69 243.946   1
   3   5   2 6124.76 227.130   2
  -4  -5  -2 45990.7 698.833   2
  -4  -5  -2 46249.6 679.660   1
   4   5   2 46512.5 664.868   2
   4   5   2 46110.6 657.901   1
  -5  -5  -2 1589.53 134.593   1
   5   5   2 1891.64 145.306   1
   5   5   2 1735.81 142.047   2
  -6  -5  -2 12308.5 384.090   1
   6   5   2 12076.8 376.575   1
  -6  -5  -2 11927.9 412.000   2
   6   5   2 12128.3 386.554   2
  -7  -5  -2 6317.39 289.330   1
  -7  -5  -2 6497.20 324.374   2
   7   5   2 6217.34 294.567   2
   8   5   2 18099.7 525.541   2
  -8   5  -2 18846.5 529.738   2
  -8  -5  -2 17319.7 564.755   2
  -8  -5  -2 18296.7 516.076   1
  -9   5  -2 7016.98 345.995   2
  -9  -5  -2 7001.13 338.473   1
   9   5   2 7045.71 349.049   2
  10   5   2 712.128 123.762   2
 -10  -5  -2 762.273 127.323   1
 -11  -5  -2 860.789 139.347   1
 -12  -5  -2 172.921 84.9988   1
 -13  -5  -2 19769.7 686.566   1
 -14  -5  -2 72.3567 70.1693   1
 -15  -5  -2 344.050 108.958   1
 -16  -6   2 1115.05 167.947   1
 -15  -6   2 5523.92 332.683   1
  15   6  -2 6346.29 418.962   2
  14   6  -2 1972.87 226.501   2
 -14  -6   2 1865.79 192.098   1
 -13  -6   2 130.193 61.2477   1
  13   6  -2 210.392 93.8759   2
 -12   6   2 1790.08 182.045   2
 -12  -6   2 1515.42 152.641   1
  12   6  -2 2202.87 224.673   2
 -11   6   2 4023.82 255.235   2
  11   6  -2 4001.92 287.333   2
 -11  -6   2 3931.12 224.146   1
 -10   6   2 2445.84 186.360   2
 -10  -6   2 2750.62 178.281   1
  10   6  -2 2842.44 235.162   2
  -9   6   2 1819.38 146.671   2
   9   6  -2 1763.11 182.415   2
  -9  -6   2 1720.98 132.448   1
  -9  -6   2 1981.36 201.356   2
  -8   6   2 11618.4 340.465   2
  -8  -6   2 12325.4 467.028   2
  -8  -6   2 11791.8 315.222   1
   8   6  -2 11880.5 434.549   2
   7   6  -2 199.277 60.8097   2
  -7   6   2 215.645 51.7357   2
  -7  -6   2 216.953 46.7661   1
   6   6  -2 14667.1 294.670   1
   6   6  -2 13713.5 428.150   2
  -6  -6   2 14442.7 301.564   1
  -6   6   2 14595.2 308.202   2
  -5  -6   2 427.881 55.0991   1
   5   6  -2 513.893 54.2530   1
   5   6  -2 467.733 84.5756   2
  -4  -6   2 11471.7 245.394   1
   4   6  -2 11469.0 231.114   1
   4   6  -2 11263.3 361.967   2
  -3  -6   2 22658.5 343.433   1
   3   6  -2 23855.6 337.031   1
   3   6  -2 22645.6 497.397   2
  -2   6   2 636.780 53.4370   2
   2   6  -2 658.926 87.2495   2
   2   6  -2 665.648 65.0655   1
   1  -6  -2 19337.7 436.003   1
   1   6  -2 19842.8 348.540   1
  -1   6   2 20021.7 296.939   2
   0   6   2 786.099 94.3870   1
   0  -6  -2 890.015 98.4581   1
   0   6   2 803.935 68.4091   2
   1   6   2 12177.1 336.279   1
  -1  -6  -2 12667.9 291.331   2
   1   6   2 12867.3 285.349   2
  -1  -6  -2 12254.1 347.490   1
   2   6   2 15653.5 377.986   1
   2   6   2 15799.9 347.121   2
  -2  -6  -2 15575.4 394.861   1
  -2  -6  -2 16228.6 363.760   2
  -3  -6  -2 23629.1 493.853   1
  -3  -6  -2 22699.7 472.817   2
   3   6   2 22854.1 465.578   1
   3   6   2 23092.4 458.236   2
  -4  -6  -2 2415.71 166.835   1
   4   6   2 2820.75 172.097   1
   4   6   2 2620.15 166.091   2
  -5  -6  -2 257.451 62.6600   1
   5   6   2 277.758 64.9123   1
   5   6   2 280.075 63.6603   2
  -6  -6  -2 13995.7 422.022   1
   6   6   2 13315.7 406.276   1
   6   6   2 12800.8 410.812   2
  -6  -6  -2 13124.1 447.335   2
   7   6   2 1960.75 169.540   1
   7   6   2 2381.63 190.801   2
  -7  -6  -2 2179.44 196.411   2
  -7  -6  -2 2108.47 173.904   1
  -8  -6  -2 557.194 109.560   2
   8   6   2 359.877 83.3569   2
  -8  -6  -2 302.428 82.8209   1
  -9  -6  -2 158.112 65.4043   1
   9   6   2 9.93454 46.2079   2
  10   6   2 7894.78 390.834   2
 -10  -6  -2 7566.20 374.464   1
  11   6   2 14500.2 554.972   2
 -11  -6  -2 13717.0 524.534   1
 -12  -6  -2-9.77344 56.9466   1
 -13  -6  -2 396.226 116.692   1
 -14  -6  -2 80.3339 65.0043   1
 -15  -6  -2 2401.11 274.247   1
  15   7  -2 1331.04 202.478   2
 -15  -7   2 1317.49 164.212   1
  14   7  -2 511.636 129.582   2
 -14  -7   2 395.168 99.3032   1
 -13  -7   2 6222.88 318.851   1
  13   7  -2 6657.79 412.125   2
 -12  -7   2 635.942 100.594   1
  12   7  -2 304.382 97.9092   2
 -12   7   2 619.725 110.352   2
  11   7  -2-54.6624 64.8429   2
 -11  -7   2 107.838 58.0366   1
 -11   7   2 143.510 67.0844   2
 -10   7   2 5776.35 281.658   2
 -10  -7   2 5792.80 258.886   1
  10   7  -2 5955.05 347.535   2
   9   7  -2 1010.99 137.743   2
  -9  -7   2 781.749 136.550   2
  -9   7   2 984.978 113.662   2
  -9  -7   2 960.805 103.374   1
  -8  -7   2 6901.99 248.508   1
  -8  -7   2 7110.81 371.088   2
  -8   7   2 7154.64 264.296   2
   8   7  -2 6916.97 346.270   2
   7   7  -2 781.782 117.640   2
  -7   7   2 1001.40 93.6815   2
   7   7  -2 888.637 86.2135   1
  -7  -7   2 907.284 130.285   2
  -7  -7   2 1000.55 92.7797   1
   6   7  -2-1.81269 42.8099   2
  -6  -7   2 58.0810 46.6248   2
   6   7  -2-16.3734 30.2721   1
  -6  -7   2 31.7252 26.2836   1
  -5  -7   2 82.7774 52.3197   2
   5   7  -2 3.65208 39.6604   2
   5   7  -2 18.6290 23.9777   1
  -5  -7   2 4.07672 23.1210   1
   4   7  -2 4708.53 167.268   1
   4   7  -2 4604.13 246.272   2
  -4  -7   2 4880.97 179.099   1
   3   7  -2 2711.93 184.070   2
   3   7  -2 2758.25 131.494   1
   2   7  -2 1555.65 138.429   2
  -2   7   2 1420.22 131.155   1
  -2   7   2 1723.82 95.5308   2
   2   7  -2 1612.15 107.907   1
   1   7  -2 4791.24 191.512   1
   1  -7  -2 5058.36 239.903   1
  -1   7   2 4614.16 228.783   1
  -1   7   2 4729.96 161.370   2
   0   7   2 366.897 69.5626   1
   0   7  -2 295.436 57.0839   1
   0   7   2 206.672 40.8569   2
   0  -7  -2 214.245 59.0781   1
   1   7   2 6424.60 216.982   2
  -1  -7  -2 6642.43 271.015   1
  -1  -7  -2 6631.23 228.001   2
   1   7   2 6496.69 261.479   1
   2   7   2 1782.67 137.123   1
  -2  -7  -2 1565.63 136.195   1
   2   7   2 1792.88 123.879   2
  -2  -7  -2 1752.89 131.321   2
   3   7   2 522.594 78.6648   2
  -3  -7  -2 595.935 86.8113   2
   3   7   2 602.860 87.0261   1
  -3  -7  -2 488.728 80.8877   1
   4   7   2 10642.8 342.318   2
   4   7   2 11331.8 354.185   1
  -4  -7  -2 10703.4 363.000   1
  -5  -7  -2 1133.85 126.201   1
   5   7   2 1260.34 128.517   1
  -5  -7  -2 1118.73 129.620   2
   5   7   2 1318.28 131.617   2
   6   7   2 2654.81 191.316   2
   6   7   2 2583.79 184.285   1
  -6  -7  -2 2717.17 213.982   2
  -6  -7  -2 2738.78 197.051   1
   7   7   2 275.083 79.3226   1
  -7  -7  -2 225.458 70.7562   1
   7   7   2 196.578 63.2715   2
  -7  -7  -2 225.008 73.1191   2
   8   7   2 2450.24 202.047   1
   8   7   2 2266.88 200.349   2
  -8  -7  -2 2620.22 211.867   1
  -8  -7  -2 2864.94 246.318   2
   9   7   2 2111.10 202.020   2
  -9  -7  -2 1826.73 191.418   1
 -10  -7  -2 3147.75 249.693   1
  10   7   2 3005.31 249.353   2
 -11  -7  -2 158.461 84.8173   1
  11   7   2-10.1734 55.6300   2
  12   7   2 658.266 138.552   2
 -12  -7  -2 575.084 134.645   1
 -13  -7  -2 3095.25 285.863   1
 -14  -7  -2 559.629 138.835   1
 -15  -7  -2 906.247 164.750   1
  14   8  -2 2268.90 260.948   2
 -14  -8   2 2169.05 205.812   1
  13   8  -2-46.6359 59.3062   2
 -13  -8   2-72.2400 56.2588   1
 -12  -8   2 846.507 119.881   1
  12   8  -2 1216.81 178.205   2
  11   8  -2 1079.64 167.907   2
 -11   8   2 1437.53 157.662   2
 -11  -8   2 1087.27 123.975   1
 -10   8   2 79.7496 62.5803   2
 -10  -8   2 122.167 57.0237   1
  10   8  -2 143.799 77.1323   2
  -9  -8   2 1079.58 111.856   1
  -9   8   2 1266.28 126.333   2
   9   8  -2 841.528 135.898   2
  -8  -8   2 308.232 82.8070   2
   8   8  -2 216.978 71.7238   2
  -8   8   2 324.483 62.5710   2
  -8  -8   2 293.621 62.1569   1
  -7  -8   2-40.2463 65.5982   2
   7   8  -2 145.447 65.6698   2
   7   8  -2 126.395 44.0165   1
  -7  -8   2 136.606 43.5809   1
  -6  -8   2 7882.55 367.078   2
   6   8  -2 7661.98 350.319   2
   6   8  -2 7657.84 240.520   1
  -6  -8   2 7827.84 254.590   1
   5   8  -2 5.31216 25.3461   1
   5   8  -2 92.3633 51.5381   2
  -5  -8   2 38.6892 38.1775   2
  -5  -8   2 29.6064 34.5773   1
  -5   8   2 41.2811 42.8337   1
  -4  -8   2 9808.86 275.781   1
   4   8  -2 9537.76 259.391   1
  -4   8   2 9739.82 381.464   1
   4   8  -2 9428.30 365.682   2
   3   8  -2 2380.93 182.903   2
  -3   8   2 2161.57 175.601   1
   3   8  -2 2457.46 135.824   1
  -2   8   2 259.021 72.5363   1
   2   8  -2 235.736 53.4364   1
  -2   8   2 158.393 38.5817   2
   2   8  -2 202.320 62.9032   2
   1   8  -2 49.7489 40.2323   2
   1   8  -2 35.3121 35.7809   1
   1  -8  -2 86.6417 48.5518   1
  -1   8   2 84.6978 40.3022   1
  -1   8   2 40.3713 30.6150   2
   0   8  -2 5652.54 235.982   1
   0   8   2 5117.80 249.350   1
   0   8   2 5475.29 201.721   2
   0  -8  -2 5395.59 260.687   1
   1   8   2 1600.00 138.789   1
  -1  -8  -2 1678.96 149.295   1
   1   8   2 1589.68 115.888   2
   2   8   2 772.480 90.1533   2
   2   8   2 891.903 107.417   1
  -2  -8  -2 985.544 103.826   2
  -2  -8  -2 664.286 97.7551   1
   3   8   2 4238.16 225.572   1
   3   8   2 4106.91 210.295   2
  -3  -8  -2 4021.07 230.032   1
  -4  -8  -2 1227.90 133.245   1
   4   8   2 1159.97 122.848   2
   4   8   2 1103.98 117.748   1
   5   8   2 401.932 77.8980   1
  -5  -8  -2 473.373 87.2970   1
   5   8   2 389.103 80.9492   2
  -5  -8  -2 543.849 100.473   2
  -6  -8  -2 265.996 73.1075   1
   6   8   2 261.093 74.3198   2
  -6  -8  -2 394.466 91.1764   2
   7   8   2 1617.98 159.523   1
  -7  -8  -2 1620.61 166.785   1
  -7  -8  -2 1771.80 189.402   2
   7   8   2 1646.35 168.056   2
   8   8   2 1182.12 149.747   2
   8   8   2 884.241 131.217   1
  -8  -8  -2 1260.23 152.053   1
  -9  -8  -2 3291.91 251.280   1
   9   8   2 2875.18 241.978   2
  10   8   2 1469.35 187.327   2
 -10  -8  -2 1333.53 171.450   1
  11   8   2 97.8755 71.5607   2
 -11  -8  -2 212.737 97.3611   1
  12   8   2 703.725 134.725   2
 -12  -8  -2 832.127 151.384   1
 -13  -8  -2-67.1384 65.5001   1
 -14  -8  -2 5098.33 376.251   1
 -15  -8  -2 112.903 89.6574   1
  14   9  -2 782.880 170.154   2
 -13  -9   2 680.260 110.558   1
  13   9  -2 539.818 135.545   2
 -12  -9   2 232.277 68.2506   1
  12   9  -2 327.095 104.099   2
 -11  -9   2 2137.66 174.546   1
 -11   9   2 2094.94 186.974   2
  11   9  -2 1926.57 222.829   2
 -10  -9   2 4556.10 243.185   1
  10   9  -2 5232.47 344.147   2
 -10   9   2 4833.79 261.396   2
  -9   9   2 115.273 54.7318   2
   9   9  -2 250.962 91.0370   2
  -9  -9   2 95.9553 38.7878   1
   8   9  -2 4568.78 300.069   2
  -8   9   2 5024.51 228.322   2
  -8  -9   2 5069.88 234.489   1
   8   9  -2 4688.87 217.050   1
  -7  -9   2 12083.6 492.985   2
  -7  -9   2 11659.7 339.465   1
   7   9  -2 11634.3 458.394   2
   7   9  -2 11205.2 319.641   1
  -6   9   2 205.836 65.9187   1
  -6  -9   2 212.138 55.0435   1
  -6  -9   2 269.052 84.9259   2
   6   9  -2 237.246 75.4390   2
   6   9  -2 193.280 45.7626   1
   5   9  -2 3866.04 177.161   1
   5   9  -2 4130.01 261.722   2
  -5  -9   2 3693.01 184.101   1
  -5   9   2 3467.55 251.320   1
   4   9  -2 423.757 93.5919   2
  -4   9   2 564.313 106.853   1
   4   9  -2 670.183 78.3124   1
  -3   9   2 24080.1 427.151   2
   3   9  -2 23651.9 594.553   2
   3   9  -2 23740.7 455.578   1
  -3   9   2 23482.3 603.912   1
  -2   9   2 26837.6 450.163   2
   2   9  -2 26352.3 498.319   1
   2   9  -2 25996.2 605.624   2
  -2   9   2 25703.3 612.217   1
   1   9  -2 2757.57 198.325   2
  -1   9   2 2656.20 196.839   1
   1   9  -2 2814.72 172.756   1
  -1   9   2 2766.70 148.919   2
   0   9   2 417.866 80.9328   1
   0  -9  -2 469.961 87.5700   1
   0   9  -2 478.356 80.1273   1
   0   9   2 326.620 56.4002   2
  -1  -9  -2 1889.54 161.781   1
  -1   9  -2 2074.86 162.286   1
   1   9   2 2059.21 141.184   2
   1   9   2 2305.60 176.603   1
  -2  -9  -2 11155.6 356.931   2
   2   9   2 11428.6 390.458   1
   2   9   2 11767.3 349.490   2
  -2  -9  -2 12071.5 412.420   1
  -3  -9  -2 49162.1 837.939   1
   3   9   2 49382.3 803.443   1
   3   9   2 48848.6 754.281   2
   4   9   2 663.545 100.794   1
  -4  -9  -2 529.968 93.6336   2
   4   9   2 602.462 95.4512   2
  -4  -9  -2 727.232 114.980   1
  -5  -9  -2 316.281 82.5077   1
  -5  -9  -2 579.910 104.482   2
   5   9   2 456.996 91.2140   1
   5   9   2 496.190 96.0177   2
  -6  -9  -2 103.960 61.8165   2
   6   9   2 130.922 72.0387   1
  -6  -9  -2 20.6199 52.6957   1
   7   9   2 5714.72 317.208   2
   7   9   2 5474.18 297.164   1
  -7  -9  -2 5326.82 301.311   1
  -7  -9  -2 5542.02 337.617   2
   8   9   2 12847.7 466.389   1
   8   9   2 12139.4 478.360   2
  -8  -9  -2 11874.1 465.824   1
  -9  -9  -2 2385.84 221.753   1
   9   9   2 2390.00 225.251   2
  10   9   2 1083.60 162.548   2
 -10  -9  -2 741.707 137.128   1
  11   9   2 3026.64 274.316   2
 -11  -9  -2 2854.76 262.927   1
  12   9   2 584.958 135.255   2
 -12  -9  -2 660.529 136.301   1
  13   9   2 2666.26 273.295   2
 -13  -9  -2 2367.46 260.258   1
 -14  -9  -2 5103.94 388.004   1
  13  10  -2 248.193 103.172   2
 -12 -10   2 646.142 110.742   1
  12  10  -2 528.829 140.528   2
  11  10  -2 1612.89 208.873   2
 -11  10   2 1883.56 179.219   2
 -11 -10   2 1140.50 133.252   1
 -10 -10   2 4938.48 261.682   1
 -10  10   2 5172.20 276.951   2
  10  10  -2 4811.59 339.379   2
   9  10  -2 5641.98 358.234   2
  -9  10   2 5677.83 266.254   2
  -9 -10   2 5437.68 262.368   1
  -8  10   2 5107.68 235.389   2
   8  10  -2 4737.97 319.983   2
  -8 -10   2 4878.52 238.653   1
   8  10  -2 4724.58 224.628   1
  -7 -10   2 2974.39 182.651   1
   7  10  -2 2849.32 170.263   1
   7  10  -2 3046.22 247.472   2
   6  10  -2-18.0467 55.9632   2
  -6 -10   2 106.145 54.3024   1
   6  10  -2 23.9928 29.9307   1
  -5 -10   2 11827.1 350.178   1
   5  10  -2 11168.9 444.904   2
   5  10  -2 11292.6 323.435   1
  -5  10   2 10709.6 459.585   1
   4  10  -2 17716.1 409.636   1
   4  10  -2 16926.8 531.918   2
  -4  10   2 17729.9 569.752   1
   3  10  -2 1446.83 157.786   2
   3  10  -2 1451.66 123.234   1
  -3  10   2 1610.29 120.047   2
  -3  10   2 1670.40 173.741   1
   2  10  -2-37.5416 56.6646   2
  -2  10   2 77.7691 40.7980   2
   2  10  -2 33.1280 38.7950   1
  -2  10   2 45.8606 49.2113   1
   1  10  -2 144.322 56.4930   2
  -1  10   2 242.520 74.8734   1
  -1  10   2 253.117 55.9649   2
   1  10  -2 124.590 43.0799   1
   0 -10  -2 9095.22 375.529   1
   0  10  -2 9040.65 338.536   1
   0  10   2 8733.83 290.786   2
   0  10   2 8948.54 368.335   1
   1  10   2 16254.8 410.113   2
  -1  10  -2 16504.2 479.045   1
  -1 -10  -2 16699.0 512.751   1
   1  10   2 16430.9 490.667   1
   2  10   2 7780.89 337.916   1
  -2  10  -2 7761.18 343.207   1
  -2 -10  -2 7914.38 353.647   1
   2  10   2 7711.48 298.124   2
   3  10   2 1328.15 143.662   1
  -3 -10  -2 1278.11 138.091   2
   3  10   2 1278.04 130.890   2
  -3 -10  -2 1312.58 151.007   1
  -4 -10  -2 20874.8 581.906   1
   4  10   2 20827.5 539.180   2
  -4 -10  -2 19698.1 556.126   2
   4  10   2 20748.5 546.382   1
  -5 -10  -2 8040.79 368.847   1
  -5 -10  -2 7779.07 370.197   2
   5  10   2 7674.48 340.840   1
   5  10   2 7801.80 345.893   2
  -6 -10  -2 12422.0 493.790   2
   6  10   2 13130.7 453.391   1
   6  10   2 13298.4 473.248   2
  -6 -10  -2 13305.7 484.595   1
   7  10   2 1001.56 145.151   1
   7  10   2 1085.42 149.780   2
  -7 -10  -2 1013.70 139.256   1
  -8 -10  -2 242.670 79.1074   1
   8  10   2 174.240 68.9017   2
   9  10   2 16898.5 602.422   2
  -9 -10  -2 16458.6 584.850   1
 -10 -10  -2 13191.5 542.766   1
  10  10   2 13287.5 553.640   2
  11  10   2 395.808 119.702   2
 -11 -10  -2 429.013 115.915   1
 -12 -10  -2 322.831 103.667   1
  12  10   2 287.214 99.3683   2
 -13 -10  -2 9.33121 68.1866   1
  13  11  -2 116.956 90.1749   2
  12  11  -2 1188.21 193.803   2
 -11 -11   2 3336.19 231.482   1
  11  11  -2 3189.79 299.075   2
  10  11  -2 3193.86 292.801   2
 -10 -11   2 2851.30 206.061   1
 -10  11   2 3129.14 216.612   2
  -9 -11   2 166.149 66.1520   1
   9  11  -2 416.183 110.950   2
   9  11  -2 239.059 70.0628   1
  -9  11   2 424.266 80.7667   2
  -8 -11   2 320.244 76.2913   1
   8  11  -2 298.291 74.6469   1
   8  11  -2 211.983 80.7020   2
   7  11  -2 1775.78 140.028   1
  -7 -11   2 1696.51 149.178   1
   7  11  -2 1552.42 190.109   2
  -6 -11   2 1960.29 154.302   1
   6  11  -2 1974.96 203.948   2
   6  11  -2 1818.51 140.394   1
   5  11  -2 3806.70 199.078   1
   5  11  -2 3576.64 264.691   2
   4  11  -2 59.1884 71.4002   2
   4  11  -2 39.2742 34.5335   1
  -4  11   2 34.5720 34.4584   2
  -3  11   2 2780.73 166.684   2
  -3  11   2 2415.13 221.319   1
   3  11  -2 2716.10 222.048   2
   3  11  -2 2728.19 180.482   1
  -2  11   2 4131.57 203.761   2
   2  11  -2 4099.13 269.754   2
   2  11  -2 3866.64 219.837   1
  -2  11   2 3985.40 269.952   1
  -1  11   2 6931.37 264.698   2
   1  11  -2 6537.17 332.144   2
   1  11  -2 6240.77 289.316   1
  -1  11   2 6758.41 338.709   1
   0  11  -2 6017.43 319.739   2
   0  11  -2 5838.40 291.722   1
   0  11   2 5622.85 246.234   2
   0  11   2 5588.69 304.085   1
   1  11   2 63.8561 62.5375   1
  -1 -11  -2 29.7379 49.5290   1
  -1  11  -2 42.3733 47.2735   1
   1  11   2 87.5272 56.6949   2
   2  11   2 4673.89 276.260   1
  -2 -11  -2 4346.82 274.116   1
  -2  11  -2 4519.47 275.241   1
   2  11   2 4293.69 232.999   2
  -3  11  -2 10489.0 435.321   1
  -3 -11  -2 10786.3 433.629   1
   3  11   2 10160.8 374.133   2
   3  11   2 10200.7 404.335   1
  -4 -11  -2 937.414 132.990   2
  -4 -11  -2 565.271 105.684   1
   4  11   2 888.869 127.008   2
   4  11   2 870.903 123.998   1
  -5 -11  -2 997.705 143.443   1
   5  11   2 904.437 127.818   1
  -5 -11  -2 935.303 138.933   2
   5  11   2 988.932 143.214   2
  -6 -11  -2 2281.47 211.988   1
   6  11   2 1798.79 180.765   2
  -6 -11  -2 1468.48 178.861   2
   7  11   2 6110.22 344.017   2
  -7 -11  -2 6263.55 355.030   1
   8  11   2 6346.20 367.587   2
  -8 -11  -2 5520.81 342.915   1
   9  11   2 1127.11 165.722   2
  -9 -11  -2 1037.55 161.973   1
 -10 -11  -2 56.4968 73.6071   1
  10  11   2-34.9488 57.4324   2
  11  11   2 2674.39 266.029   2
 -11 -11  -2 2651.85 263.604   1
  12  11   2 3994.58 335.424   2
 -12 -11  -2 3397.78 306.658   1
 -13 -11  -2 1272.29 183.247   1
  12  12  -2 23.8361 61.8010   2
  11  12  -2 333.094 119.771   2
  10  12  -2 120.445 84.2377   2
 -10 -12   2 111.707 57.7243   1
   9  12  -2 6.83195 60.9542   2
  -9 -12   2 133.999 59.7660   1
   8  12  -2 1421.26 137.636   1
   8  12  -2 1324.49 178.392   2
  -8 -12   2 1418.24 147.685   1
   7  12  -2 436.383 103.743   2
  -7 -12   2 578.910 94.4535   1
   7  12  -2 730.740 102.548   1
   6  12  -2 1672.30 190.891   2
   6  12  -2 2048.95 156.699   1
   5  12  -2-22.0158 60.2105   2
   5  12  -2 59.3494 42.7243   1
  -4  12   2 3529.63 201.353   2
   4  12  -2 3582.95 210.922   1
   4  12  -2 3197.50 253.327   2
   3  12  -2 7816.98 318.159   1
  -3  12   2 8087.79 297.934   2
   3  12  -2 7704.00 383.498   2
  -2  12   2-9.62525 32.3634   2
   2  12  -2 26.5128 53.4226   1
   2  12  -2-77.4567 54.5533   2
   1  12  -2 3075.09 236.458   2
  -1  12   2 2936.33 184.438   2
   1  12  -2 2746.59 204.039   1
  -1  12   2 3077.62 243.783   1
   0  12   2 7.45727 59.8829   1
   0  12  -2-21.2890 51.8478   2
   0  12  -2 19.5940 46.9309   1
   0  12   2 61.5875 42.5256   2
   1  12   2 4094.80 270.755   1
  -1  12  -2 4362.74 273.114   1
  -1  12  -2 4236.00 279.091   2
  -1 -12  -2 4650.91 301.363   1
   1  12   2 4393.23 238.581   2
  -2  12  -2 678.892 120.936   1
  -2 -12  -2 869.899 134.030   1
   2  12   2 656.143 115.012   1
   2  12   2 800.493 109.325   2
  -3 -12  -2 2012.93 201.517   1
   3  12   2 2044.71 175.937   2
   3  12   2 2303.82 205.249   1
  -4 -12  -2 1342.25 165.126   1
   4  12   2 1336.79 151.411   2
   5  12   2 27.2548 43.7494   2
  -5 -12  -2 55.1612 55.1615   2
  -5 -12  -2 6.20506 50.3912   1
  -6 -12  -2 29.6465 57.9735   1
   6  12   2-45.5338 62.2071   2
   7  12   2 1132.78 160.050   2
  -7 -12  -2 1284.43 172.662   1
  -8 -12  -2-66.5535 69.4904   1
   8  12   2 40.8855 67.5076   2
   9  12   2 1674.52 202.152   2
  -9 -12  -2 2223.82 232.407   1
 -10 -12  -2 877.630 153.792   1
  10  12   2 666.084 139.305   2
 -11 -12  -2 1522.82 209.200   1
  11  12   2 1875.63 230.057   2
 -12 -12  -2 35.2083 89.7030   1
  11  13  -2 2940.49 298.197   2
  10  13  -2 2882.85 296.258   2
  -9 -13   2 107.305 72.3142   1
   9  13  -2 115.459 79.0465   2
  -8 -13   2 1727.37 163.572   1
   8  13  -2 1638.00 209.076   2
   7  13  -2 8108.85 324.329   1
   7  13  -2 7759.26 434.903   2
   6  13  -2 205.879 79.3733   2
   6  13  -2 260.861 69.7230   1
  -5  13   2 1577.15 143.572   2
   5  13  -2 1839.52 160.352   1
   5  13  -2 1783.46 203.375   2
   4  13  -2 908.228 146.593   2
  -4  13   2 832.899 107.226   2
   4  13  -2 887.953 116.680   1
  -3  13   2 211.999 61.1190   2
   3  13  -2 171.777 63.8661   1
   3  13  -2 124.829 60.8652   2
   2  13  -2 43.8631 45.5493   1
  -2  13   2-30.9009 37.4158   2
   1  13  -2 1560.87 160.711   1
   1  13  -2 1817.78 195.203   2
  -1  13   2 1713.64 151.028   2
   0  13  -2 1217.15 160.674   2
   0  13  -2 1209.63 150.198   1
   0  13   2 1274.96 132.322   2
  -1  13  -2 266.322 87.4774   2
   1  13   2 223.691 65.7602   2
  -1  13  -2 494.882 111.373   1
  -2 -13  -2 2231.96 218.682   1
   2  13   2 2169.13 183.352   2
  -3 -13  -2 11.9756 75.4990   1
   3  13   2-21.5946 51.7069   2
   4  13   2 1599.09 172.171   2
  -4 -13  -2 1832.73 200.856   1
   5  13   2 2231.04 207.010   2
  -5 -13  -2 2432.97 234.966   1
   6  13   2 375.978 97.7960   2
  -6 -13  -2 398.552 107.373   1
   7  13   2 299.963 95.1485   2
  -7 -13  -2 247.544 84.4493   1
  -8 -13  -2 2123.29 229.414   1
   8  13   2 2293.53 229.211   2
   9  13   2 155.573 93.2987   2
  -9 -13  -2-78.9367 72.4250   1
 -10 -13  -2 2316.66 252.904   1
  10  13   2 2322.61 255.139   2
 -11 -13  -2 365.485 122.432   1
  10  14  -2 294.701 121.195   2
   9  14  -2 2742.53 282.190   2
   8  14  -2-0.55921 74.1795   2
   7  14  -2 77.2580 73.5655   2
  -6  14   2-0.29866 41.9317   2
   6  14  -2 86.7202 73.0040   2
  -5  14   2 15292.3 458.109   2
   5  14  -2 15490.0 601.481   2
   5  14  -2 14735.8 454.606   1
   4  14  -2 2139.16 220.911   2
  -4  14   2 2223.20 172.476   2
   4  14  -2 2140.16 181.829   1
  -3  14   2 210.349 66.8651   2
   3  14  -2 67.2761 47.0628   2
   3  14  -2 171.714 67.2538   1
   2  14  -2 58.0948 61.0930   1
  -2  14   2 17.4872 50.6568   2
   2  14  -2 6.74713 50.8119   2
   1  14  -2 710.389 137.204   2
  -1  14   2 716.845 108.405   2
   1  14  -2 861.586 135.116   1
   0  14  -2 15028.0 566.835   2
   0  14   2 15822.7 474.379   2
  -1  14  -2 1576.43 186.021   2
   1  14   2 1320.03 140.926   2
  -2  14  -2 7207.40 397.595   2
   2  14   2 7685.48 349.418   2
   3  14   2 1173.02 150.807   2
  -3 -14  -2 1012.88 155.135   1
  -4 -14  -2 1019.36 155.992   1
   4  14   2 750.016 118.726   2
   5  14   2 1996.16 203.542   2
  -5 -14  -2 1739.08 204.160   1
  -6 -14  -2 166.994 89.0530   1
   6  14   2-5.72074 52.0407   2
   7  14   2 658.187 129.626   2
  -7 -14  -2 777.271 149.601   1
  -8 -14  -2 345.226 108.821   1
   8  14   2 220.414 92.7212   2
   9  14   2-25.5018 59.0656   2
  -9 -14  -2 158.056 92.0188   1
 -10 -14  -2 4766.28 371.417   1
  10  14   2 4222.04 347.726   2
  10  15  -2-145.992 109.013   2
   9  15  -2 110.509 75.3389   2
   8  15  -2 279.481 99.5518   2
   7  15  -2 14536.8 628.600   2
   6  15  -2-78.2222 81.4846   2
   5  15  -2 510.161 124.216   2
  -4  15   2-15.3989 40.0574   2
   4  15  -2 103.750 74.9309   2
   3  15  -2 3420.22 289.846   2
  -3  15   2 3492.73 221.344   2
   2  15  -2 7974.19 430.871   2
  -2  15   2 7437.33 326.950   2
   1  15  -2 531.667 120.189   2
  -1  15   2 508.301 97.3314   2
   0  15   2 34.7173 35.6694   2
   0  15  -2 184.277 74.5055   2
  -1  15  -2 2371.03 236.519   2
   1  15   2 2951.09 223.333   2
   2  15   2 4895.11 289.265   2
  -2  15  -2 5504.35 359.038   2
  -3  15  -2 5222.81 352.009   2
   3  15   2 5294.80 313.259   2
   4  15   2 135.165 74.9427   2
  -4 -15  -2-1.52222 76.4074   1
  -5 -15  -2 2273.73 237.679   1
   5  15   2 2101.24 215.627   2
  -6 -15  -2 1805.01 224.809   1
   6  15   2 1548.70 184.860   2
  -7 -15  -2 3695.62 312.805   1
   7  15   2 3659.13 294.595   2
  -8 -15  -2 3086.86 290.112   1
   8  15   2 3426.17 299.549   2
   9  15   2 168.282 96.2660   2
   8  16  -2 94.3828 79.8930   2
   7  16  -2 875.576 171.979   2
   6  16  -2-142.060 85.9879   2
   5  16  -2 4525.54 351.059   2
   4  16  -2 1499.41 203.373   2
   3  16  -2 42.2840 66.9658   2
   2  16  -2 23.6866 60.1402   2
   1  16  -2 59.7129 73.0220   2
   0  16   2 4114.15 259.171   2
   0  16  -2 4390.06 333.266   2
  -1  16  -2 1859.53 217.588   2
   1  16   2 1374.22 155.219   2
  -2  16  -2-10.2925 69.2429   2
   2  16   2-44.0183 68.1347   2
  -3  16  -2 5891.85 385.581   2
   3  16   2 5974.02 340.543   2
  -4  16  -2 4043.39 327.264   2
   4  16   2 3817.13 282.421   2
  -5 -16  -2 5637.11 393.892   1
   5  16   2 5434.38 346.202   2
   6  16   2 368.341 115.835   2
  -6 -16  -2 180.896 81.3920   1
  -7 -16  -2 150.533 86.7287   1
   7  16   2 145.931 88.8213   2
   8  16   2 67.5609 74.3736   2
   7  17  -2 2667.54 293.915   2
   6  17  -2 88.0204 95.6721   2
   5  17  -2-91.2959 94.2608   2
   4  17  -2 249.140 91.2028   2
   3  17  -2 765.386 148.725   2
   2  17  -2 2723.54 270.978   2
   1  17  -2 260.413 104.623   2
   0  17  -2 401.019 111.341   2
  -1  17  -2 2078.78 237.516   2
  -2  17  -2 2244.38 246.319   2
  -3  17  -2 308.140 111.164   2
  -4  17  -2 1774.53 225.900   2
   5  18  -2 374.454 112.089   2
   4  18  -2-25.5613 71.7553   2
   3  18  -2 1153.74 191.432   2
   2  18  -2 98.5447 61.6242   2
   1  18  -2 1797.26 231.564   2
   0  18  -2 3272.08 304.590   2
 -18   0   3 6.25176 95.8210   1
 -17   0   3 71.3714 93.2440   1
  14   0  -3-66.4819 48.5743   2
  13   0  -3-125.903 77.7386   2
  12   0  -3 51.9768 49.7067   2
 -12   0   3 108.123 53.4798   2
 -11   0   3-5.98470 38.1776   2
  11   0  -3 15.3722 42.8390   2
  10   0  -3 57.1586 48.5565   2
 -10   0   3-27.8995 51.8054   2
  -9   0   3-8.70010 34.7409   2
   9   0  -3 34.1507 46.0106   2
   8   0  -3 26.2260 32.6377   2
  -8   0   3-35.7909 42.1864   2
   7   0  -3-14.9185 35.1102   2
  -7   0   3-20.9407 34.0134   2
  -6   0   3-9.60405 33.3545   2
   6   0  -3 43.5974 31.6891   2
  -5   0   3-6.51856 23.6832   2
   5   0  -3-1.44461 24.8333   2
  -4   0   3 13.5243 20.9611   2
   4   0  -3 2.79363 23.4858   2
   3   0  -3 35.3818 21.1980   2
  -3   0   3-3.21481 20.0899   2
   2   0  -3 39.9506 19.7620   1
   1   0  -3 2.33060 21.5771   1
   0   0  -3-3.79669 23.0400   1
  -1   0  -3-31.4801 28.0884   1
  -2   0  -3-17.1927 29.4127   1
  -3   0  -3 5.20229 35.6012   1
  -4   0  -3 54.1087 54.5395   1
  -5   0  -3-15.8941 51.2656   1
  -6   0  -3-21.0455 48.5984   1
  -7   0  -3-61.4423 66.7325   1
  -8   0  -3 75.3559 65.6035   1
  -8   0  -3 21.4177 43.9740   2
  -9   0  -3 98.0414 69.3437   1
 -10   0  -3-63.2969 78.5245   1
 -11   0  -3-31.8337 73.1603   1
 -12   0  -3-92.2062 80.9752   1
 -13   0  -3-59.4782 76.4958   1
 -14   0  -3-136.830 99.7393   1
 -18  -1   3 645.069 143.247   1
 -18   1   3 887.003 176.014   1
 -17  -1   3 4872.04 342.437   1
 -16  -1   3 1502.27 188.563   1
 -15  -1   3 746.144 131.580   1
  15   1  -3 580.344 120.021   2
  14   1  -3 921.558 140.771   2
  13   1  -3 1440.49 167.252   2
  12  -1  -3 3978.91 250.990   2
  12   1  -3 3764.69 255.843   2
 -12   1   3 3625.23 258.016   2
 -11  -1   3 89.1646 64.8703   2
 -11   1   3 9.53040 45.6028   2
  11   1  -3 93.7306 54.5775   2
  11  -1  -3-6.44097 38.9756   2
  10   1  -3-21.6933 44.4391   2
  10  -1  -3 143.399 51.5701   2
 -10   1   3 20.5721 36.4469   2
 -10  -1   3 63.3476 51.6999   2
   9  -1  -3 3310.87 194.270   2
  -9  -1   3 3461.79 222.281   2
   9   1  -3 3615.66 215.716   2
  -9   1   3 3350.20 206.273   2
   8   1  -3 2462.95 170.179   2
   8  -1  -3 2393.64 155.888   2
  -8   1   3 2164.47 155.736   2
  -8  -1   3 2263.07 169.180   2
   7   1  -3 5663.73 239.922   2
  -7   1   3 5273.91 217.910   2
   7  -1  -3 5802.77 219.922   2
  -7  -1   3 5818.46 253.470   2
  -6   1   3 7741.08 242.077   2
   6  -1  -3 8110.90 235.924   2
   6   1  -3 8063.08 262.961   2
  -6  -1   3 8141.79 275.717   2
  -5  -1   3 549.157 70.4371   2
  -5   1   3 563.568 61.7705   2
   5  -1  -3 514.364 55.3082   2
   5   1  -3 561.607 69.2759   2
  -4   1   3 10265.7 213.711   2
   4  -1  -3 9781.80 203.392   2
  -4  -1   3 10211.6 259.730   2
   4   1  -3 9530.15 249.296   2
   3   1  -3 6.77495 25.0380   2
  -3   1   3 8.40012 15.6190   2
   3  -1  -3 2.93338 14.8232   2
  -3  -1   3-6.25907 13.2539   1
   2  -1  -3 26461.3 336.481   1
   2   1  -3 26916.5 225.117   1
  -2  -1   3 26806.2 216.481   1
   1  -1  -3 14034.1 244.041   1
   1   1  -3 13673.9 189.622   1
   0  -1  -3 19720.3 308.807   1
   0   1  -3 19214.5 275.331   1
  -1   1  -3 10346.3 231.880   1
  -1  -1  -3 10058.2 240.525   1
  -2  -1  -3 1598.26 108.024   1
  -2   1  -3 1934.59 115.837   1
  -3   1  -3 96.2483 44.4657   1
  -3  -1  -3 51.0099 42.9119   1
  -4  -1  -3 3426.34 182.491   1
  -5  -1  -3 991.071 110.042   1
  -6  -1  -3 45.8647 41.3392   1
  -7   1  -3 24.5406 48.3732   1
  -7  -1  -3-1.15484 47.4061   1
  -7   1  -3 24.5733 38.7725   2
  -8  -1  -3 121.671 52.2366   1
  -8  -1  -3 62.0881 55.0212   2
  -8   1  -3 125.909 55.9641   2
  -8   1  -3 144.461 71.8626   1
  -9   1  -3 19137.5 587.335   1
  -9  -1  -3 19807.1 588.564   1
 -10   1  -3 769.040 134.407   1
 -10  -1  -3 726.929 132.904   1
 -11  -1  -3 1297.99 177.988   1
 -11   1  -3 706.020 133.043   1
 -12   1  -3 4808.76 338.996   1
 -12  -1  -3 4796.16 337.190   1
 -13   1  -3 1695.17 224.817   1
 -13  -1  -3 1734.80 219.531   1
 -14  -1  -3 678.174 154.435   1
 -14   1  -3 649.713 140.822   1
 -18  -2   3 2606.06 261.234   1
 -17  -2   3 1062.39 161.805   1
 -16  -2   3 2397.12 233.425   1
  16   2  -3 2739.65 268.186   2
  15   2  -3 3273.86 278.811   2
 -15  -2   3 2627.51 231.732   1
  14   2  -3 79.1542 60.2622   2
 -14  -2   3 128.728 66.3458   1
 -13  -2   3 7277.56 338.204   1
  13   2  -3 7159.88 375.734   2
  12   2  -3 1105.68 144.259   2
 -12  -2   3 1496.93 152.654   1
 -12   2   3 1467.76 166.518   2
 -11   2   3 6542.45 321.598   2
  11   2  -3 6841.88 337.620   2
 -11  -2   3 6190.69 343.245   2
  10  -2  -3 8045.77 312.175   2
 -10  -2   3 7674.47 360.881   2
  10   2  -3 7231.28 330.028   2
 -10   2   3 7325.19 323.333   2
   9   2  -3 3340.17 214.557   2
  -9   2   3 4172.93 223.939   2
   9  -2  -3 3841.39 202.632   2
  -9  -2   3 3607.02 235.518   2
   8  -2  -3 9462.39 292.198   2
  -8   2   3 9023.54 303.746   2
  -8  -2   3 8637.09 341.659   2
   8   2  -3 9166.34 336.105   2
   7   2  -3 7178.97 279.916   2
   7  -2  -3 7401.99 238.783   2
  -7   2   3 6941.11 241.631   2
   6  -2  -3 5923.79 194.115   2
  -6   2   3 5792.89 200.891   2
   6   2  -3 6066.61 242.036   2
   5   2  -3 591.661 74.3285   2
  -5   2   3 581.188 58.7260   2
   5  -2  -3 596.729 56.3708   2
   4  -2  -3 44.3084 17.7504   2
   4   2  -3 31.1970 30.7020   2
  -4   2   3 68.7024 20.1254   2
   3  -2  -3 1218.00 49.6140   2
   3  -2  -3 1153.44 85.6868   1
   3   2  -3 1076.11 86.2114   2
  -3   2   3 1124.82 50.6794   2
   2  -2  -3 1231.29 84.6255   1
   1   2  -3 20809.0 230.478   1
   1  -2  -3 20808.2 337.877   1
   0  -2  -3 27602.8 398.412   1
  -1  -2  -3 13819.8 250.228   2
  -1  -2  -3 13583.0 295.212   1
  -2  -2  -3 5795.81 206.801   1
  -3  -2  -3 2450.89 147.241   1
  -4  -2  -3 846.799 96.8331   1
  -5  -2  -3 14811.7 402.986   1
  -6  -2  -3 26946.9 577.813   1
  -7  -2  -3 825.240 117.690   2
  -7  -2  -3 695.146 108.932   1
  -7   2  -3 778.091 104.802   2
  -8   2  -3 4021.31 254.666   2
  -8  -2  -3 4117.92 257.352   1
  -8  -2  -3 4284.08 272.914   2
  -9  -2  -3 248.350 80.9018   1
 -10  -2  -3 4250.65 286.065   1
 -10   2  -3 4461.21 307.621   1
 -11   2  -3 6742.25 389.443   1
 -11  -2  -3 6628.20 377.236   1
 -12   2  -3 385.560 115.291   1
 -12  -2  -3 188.932 78.9889   1
 -13   2  -3 1112.93 182.460   1
 -13  -2  -3 997.943 165.865   1
 -14   2  -3 764.558 159.010   1
 -14  -2  -3 1013.29 179.285   1
 -18  -3   3 1460.79 197.215   1
  17   3  -3 1351.37 207.418   2
 -17  -3   3 908.853 156.339   1
 -16  -3   3 467.670 110.520   1
  16   3  -3 584.192 142.674   2
  15   3  -3 7290.47 420.593   2
 -15  -3   3 7053.29 364.649   1
 -14  -3   3 609.391 111.324   1
  14   3  -3 463.166 114.989   2
  13   3  -3 6177.73 362.904   2
 -13  -3   3 6618.98 317.848   1
 -12  -3   3 8128.83 328.199   1
 -12   3   3 8319.56 384.147   2
  12   3  -3 8244.74 396.940   2
  11   3  -3 7180.60 352.253   2
 -11  -3   3 7262.28 288.831   1
 -11  -3   3 8363.25 410.427   2
 -11   3   3 7708.45 343.096   2
 -10   3   3 5739.57 278.094   2
 -10  -3   3 5602.94 318.720   2
  10   3  -3 5887.70 306.356   2
 -10  -3   3 5472.01 234.076   1
  -9  -3   3 48.0360 34.5375   1
   9   3  -3 31.1231 47.0045   2
  -9   3   3 11.3166 34.0812   2
  -9  -3   3 36.6126 37.0020   2
  -8  -3   3 48685.9 569.302   1
  -8   3   3 49381.9 690.706   2
   8   3  -3 50716.8 814.600   2
  -7  -3   3 64.0051 30.3543   1
   7   3  -3 20.5812 40.3175   2
  -7   3   3 113.985 38.4060   2
   6   3  -3 15783.6 409.086   2
  -6   3   3 15478.9 307.771   2
  -6  -3   3 15568.3 242.868   1
   5   3  -3 1446.45 121.725   2
  -5  -3   3 1503.05 60.6954   1
  -5   3   3 1483.20 83.8009   2
   4   3  -3 25290.3 470.754   2
  -4   3   3 26377.2 273.879   2
   3   3  -3 372.470 58.3653   2
   2  -3  -3 2083.87 122.347   1
   1  -3  -3 1707.60 54.4766   2
   1  -3  -3 1666.60 108.579   1
   0  -3  -3 14926.0 220.089   2
   0  -3  -3 14598.1 317.619   1
  -1  -3  -3 1719.05 115.411   1
  -1  -3  -3 1634.01 91.3434   2
  -2  -3  -3 2147.65 134.453   1
  -2  -3  -3 1990.27 115.592   2
  -3  -3  -3 9878.47 285.620   2
  -3  -3  -3 10006.2 300.084   1
  -4  -3  -3 46947.7 685.051   1
  -4  -3  -3 47041.7 683.653   2
   5   3   3 2358.19 167.734   1
  -5  -3  -3 2459.04 170.480   1
  -6  -3  -3 4839.42 251.259   1
  -6  -3  -3 4686.70 256.428   2
  -7  -3  -3 1506.46 149.902   1
  -7   3  -3 1743.95 161.728   2
  -7  -3  -3 1540.13 157.960   2
  -8  -3  -3 11740.9 428.127   1
  -8   3  -3 11691.7 431.896   2
  -8  -3  -3 12120.4 467.024   2
  -9  -3  -3 2202.13 202.815   1
 -10  -3  -3 147.854 83.5164   1
 -11  -3  -3 239.035 88.5965   1
 -12   3  -3 1540.71 211.010   1
 -12  -3  -3 1127.13 172.368   1
 -13   3  -3 13430.6 605.182   1
 -13  -3  -3 12479.8 559.068   1
 -14   3  -3 654.177 166.764   1
 -14  -3  -3 177.268 93.6696   1
 -17  -4   3 1374.62 176.473   1
 -16  -4   3 1092.58 153.825   1
  16   4  -3 1061.56 171.865   2
 -15  -4   3 3567.18 257.026   1
  15   4  -3 3980.20 318.060   2
  14   4  -3 109.303 65.6870   2
 -14  -4   3 70.2556 60.0650   1
  13   4  -3 1883.74 205.490   2
 -13  -4   3 1360.35 146.542   1
 -12  -4   3 913.134 114.537   1
  12   4  -3 985.978 145.653   2
 -12   4   3 1197.57 148.693   2
 -11  -4   3 4180.45 215.309   1
  11   4  -3 4482.97 288.162   2
 -11   4   3 4388.17 260.540   2
 -10  -4   3 12679.8 349.178   1
  10   4  -3 13837.9 486.685   2
 -10   4   3 13024.6 408.483   2
 -10  -4   3 13771.5 509.175   2
  -9   4   3 2082.18 154.502   2
  -9  -4   3 2305.72 138.881   1
   9   4  -3 2112.88 183.198   2
  -9  -4   3 2406.56 204.073   2
  -8  -4   3 7914.46 225.721   1
  -8   4   3 8237.54 275.092   2
   8   4  -3 8116.14 337.572   2
  -7  -4   3 4411.63 147.193   1
  -7   4   3 4154.60 176.165   2
   7   4  -3 4230.31 233.256   2
  -6   4   3 8291.15 218.548   2
   6   4  -3 8147.77 308.312   2
  -6  -4   3 8082.13 170.181   1
   5   4  -3 128.661 49.8865   2
  -5   4   3 160.767 33.2461   2
  -5  -4   3 114.319 22.0779   1
   4   4  -3 392.785 71.0415   2
  -4   4   3 296.318 29.7806   2
   3   4  -3 5250.36 90.0268   1
   3   4  -3 5901.95 234.728   2
   2  -4  -3 1833.79 125.956   1
   1  -4  -3 156.323 20.4497   2
  -1   4   3 173.750 18.7074   2
   1  -4  -3 164.692 49.7104   1
   0   4   3 1874.15 77.6767   2
   0  -4  -3 1725.86 81.0832   2
   0  -4  -3 1715.04 121.904   1
  -1  -4  -3 1986.60 131.424   1
   1   4   3 2169.30 102.256   2
  -1  -4  -3 2083.63 108.946   2
  -2  -4  -3 21717.4 441.437   1
  -2  -4  -3 20183.8 381.209   2
   2   4   3 21256.7 359.357   2
   3   4   3 14459.4 329.822   2
  -3  -4  -3 14294.8 356.456   2
  -3  -4  -3 14390.4 376.081   1
   4   4   3 11172.4 340.226   1
  -4  -4  -3 10755.1 338.629   2
   4   4   3 11841.6 328.832   2
  -4  -4  -3 11833.7 355.534   1
  -5  -4  -3 794.545 100.538   1
   5   4   3 730.543 101.215   1
   5   4   3 886.333 100.422   2
  -6  -4  -3 19439.8 502.236   1
   6   4   3 19775.6 487.379   2
  -6  -4  -3 19326.5 529.715   2
   6   4   3 19335.6 502.521   1
  -7  -4  -3 2173.05 190.440   2
  -7  -4  -3 2526.14 196.021   1
  -8   4  -3-35.5651 48.5777   2
  -8  -4  -3-36.6433 59.5500   1
  -8  -4  -3-9.27240 66.2057   2
  -9  -4  -3 1796.87 189.187   1
 -10  -4  -3 856.220 133.626   1
 -11  -4  -3 9768.14 454.575   1
 -12  -4  -3 884.601 152.530   1
 -13  -4  -3 969.681 167.890   1
 -14  -4  -3 277.474 105.125   1
 -14   4  -3 507.718 163.646   1
 -16  -5   3 2701.42 235.960   1
  16   5  -3 3098.29 298.411   2
  15   5  -3 624.734 147.054   2
 -15  -5   3 318.741 87.7994   1
  14   5  -3 659.289 136.031   2
 -14  -5   3 783.772 112.699   1
 -13  -5   3 5917.11 289.459   1
  13   5  -3 6615.11 391.394   2
 -12  -5   3 1423.61 137.973   1
 -12   5   3 1981.40 186.880   2
  12   5  -3 1852.01 201.734   2
 -11  -5   3 10207.8 332.242   1
 -11   5   3 10656.4 394.744   2
  11   5  -3 11096.8 466.256   2
 -10  -5   3 1761.02 131.137   1
 -10  -5   3 1613.17 187.386   2
  10   5  -3 1840.55 187.743   2
 -10   5   3 1880.75 154.959   2
  -9  -5   3 1275.07 158.109   2
  -9  -5   3 1252.67 100.511   1
  -9   5   3 1457.26 127.800   2
   9   5  -3 1255.26 147.095   2
  -8  -5   3 28.8799 28.3960   1
  -8   5   3 79.6657 36.8825   2
   8   5  -3 23.4351 40.2850   2
  -7  -5   3 6223.55 177.390   1
  -7   5   3 6225.81 208.848   2
   7   5  -3 6079.31 292.944   2
  -6  -5   3 7160.71 166.774   1
  -6   5   3 7106.26 196.571   2
   6   5  -3 6897.46 299.210   2
  -5   5   3 1164.13 68.6337   2
   5   5  -3 982.845 54.9604   1
  -5  -5   3 1082.24 61.3762   1
   5   5  -3 1225.98 125.163   2
   4   5  -3 15041.3 412.378   2
  -4   5   3 15210.0 190.134   2
   4   5  -3 15082.9 188.028   1
   3   5  -3 4582.87 221.396   2
   3   5  -3 4516.67 113.498   1
   2  -5  -3 505.550 73.5707   1
   2   5  -3 576.539 51.4137   1
  -1   5   3 7619.87 136.082   2
   1  -5  -3 7392.15 265.123   1
   1  -5  -3 7408.02 146.101   2
   0  -5  -3 1088.87 70.7692   2
   0   5   3 1221.28 70.8988   2
   0  -5  -3 1100.83 105.554   1
  -1  -5  -3 34464.9 578.897   1
   1   5   3 35153.7 430.696   2
  -1  -5  -3 34180.2 450.955   2
  -2  -5  -3 12895.7 359.225   1
   2   5   3 12691.5 294.927   2
  -2  -5  -3 12936.8 317.469   2
   2   5   3 12784.6 347.614   1
   3   5   3 7040.56 268.769   1
  -3  -5  -3 7276.97 264.279   2
   3   5   3 7091.61 243.919   2
  -3  -5  -3 7355.80 282.283   1
  -4  -5  -3 20837.2 491.873   1
   4   5   3 21423.3 450.743   2
   4   5   3 21488.2 482.934   1
  -5  -5  -3 425.858 81.0293   2
   5   5   3 299.815 64.3241   2
   5   5   3 379.973 70.0986   1
  -5  -5  -3 240.965 67.7459   1
  -6  -5  -3 156.118 61.5908   1
   6   5   3 190.213 61.9615   1
   6   5   3 137.814 51.1839   2
  -6  -5  -3 165.270 58.6744   2
  -7  -5  -3 8835.87 369.659   1
  -7  -5  -3 8547.96 381.022   2
   7   5   3 8394.22 344.865   2
  -8  -5  -3 982.539 134.651   1
  -8  -5  -3 1096.94 152.746   2
  -9  -5  -3 4302.20 282.621   1
 -10  -5  -3 445.292 105.985   1
 -11  -5  -3-30.0526 55.0995   1
 -12  -5  -3 149.957 85.5136   1
 -13  -5  -3 2349.96 251.184   1
 -14  -5  -3 61.5322 95.2963   1
  16   6  -3 1871.04 248.110   2
 -15  -6   3 243.063 75.5267   1
  15   6  -3 429.507 118.178   2
  14   6  -3 9186.62 484.222   2
 -14  -6   3 7435.04 340.803   1
 -13  -6   3 482.654 91.7408   1
  13   6  -3 613.503 131.271   2
 -12  -6   3 34.9470 46.0448   1
  12   6  -3 134.989 71.4886   2
 -12   6   3-1.04426 46.7466   2
 -11  -6   3 7397.60 283.226   1
  11   6  -3 8172.38 412.537   2
 -11   6   3 7808.20 336.866   2
 -10  -6   3 130.581 45.1848   1
 -10   6   3 125.815 47.4866   2
  -9  -6   3 36466.0 533.484   1
   9   6  -3 35454.1 787.554   2
  -9   6   3 35644.9 609.106   2
  -9  -6   3 37039.4 852.481   2
  -8  -6   3 41.4281 51.9617   2
  -8   6   3 0.90227 29.3648   2
  -8  -6   3 26.3007 27.3491   1
   8   6  -3-30.9532 54.4677   2
  -7   6   3 27.9278 35.8839   2
  -7  -6   3 90.2460 37.1629   1
   7   6  -3 96.0263 64.8221   2
  -6  -6   3 46568.9 465.432   1
  -6   6   3 46094.6 494.045   2
   6   6  -3 46921.5 810.759   2
   5   6  -3 28318.0 315.564   1
  -5   6   3 28203.8 326.283   2
   5   6  -3 26905.1 591.510   2
  -5  -6   3 27945.5 335.508   1
   4   6  -3 35740.1 664.776   2
   4   6  -3 36947.4 355.086   1
  -3   6   3 3358.64 94.9148   2
   3   6  -3 3636.37 121.750   1
   3   6  -3 4056.53 220.562   2
  -2   6   3 4942.00 111.499   2
   2  -6  -3 5176.56 239.737   1
   2   6  -3 5408.35 248.417   2
   2   6  -3 5170.36 161.969   1
   1  -6  -3 5938.64 255.089   1
  -1   6   3 6169.04 145.171   2
   0  -6  -3 28637.2 385.130   2
   0   6   3 28591.9 364.406   2
   0  -6  -3 27464.5 546.180   1
   1   6   3 25816.7 393.379   2
   1   6   3 26254.7 517.377   1
  -1  -6  -3 25077.1 526.358   1
  -1  -6  -3 25294.7 409.318   2
  -2  -6  -3 82.7402 34.5276   2
   2   6   3 87.6056 43.9565   1
  -2  -6  -3 61.7584 43.5298   1
   2   6   3 32.2507 29.3675   2
  -3  -6  -3 1444.81 133.604   1
   3   6   3 1543.64 119.642   2
   3   6   3 1363.73 125.418   1
  -3  -6  -3 1542.60 126.125   2
  -4  -6  -3 7888.74 317.186   1
   4   6   3 8000.42 286.737   2
   4   6   3 7921.33 304.243   1
  -5  -6  -3 14567.4 444.915   1
   5   6   3 14156.2 407.543   2
  -5  -6  -3 13956.3 439.834   2
   5   6   3 15218.2 439.607   1
   6   6   3 2397.47 185.620   1
  -6  -6  -3 2463.01 193.566   1
  -6  -6  -3 2688.16 207.514   2
   6   6   3 2443.60 181.857   2
  -7  -6  -3 3034.19 220.553   1
  -7  -6  -3 2743.10 220.060   2
   7   6   3 2853.59 206.765   2
   7   6   3 3014.48 221.142   1
   8   6   3 170.537 64.5587   2
  -8  -6  -3 57.1474 52.2950   2
  -8  -6  -3-33.2100 59.2188   1
   9   6   3 9573.91 417.789   2
  -9  -6  -3 10258.6 439.258   1
 -10  -6  -3 894.484 147.814   1
 -11  -6  -3 5349.12 349.213   1
 -12  -6  -3 1350.01 188.993   1
 -13  -6  -3 240.961 99.0347   1
 -14  -6  -3 11805.9 581.730   1
  15   7  -3 210.191 87.8136   2
 -15  -7   3 356.933 92.7051   1
  14   7  -3 28.6383 57.4708   2
 -14  -7   3 152.445 70.1997   1
 -13  -7   3 795.563 111.884   1
  13   7  -3 809.948 151.572   2
 -12   7   3 2558.53 208.576   2
 -12  -7   3 2381.56 176.275   1
  12   7  -3 2618.05 250.993   2
 -11  -7   3 11267.4 351.902   1
  11   7  -3 10783.9 483.895   2
 -11   7   3 11284.6 400.219   2
  10   7  -3 19.8020 50.5455   2
 -10  -7   3 29.3824 39.8722   1
 -10   7   3 71.9561 43.5607   2
  -9  -7   3 529.044 117.360   2
  -9  -7   3 447.445 70.9748   1
  -9   7   3 336.384 63.9877   2
   9   7  -3 332.887 96.9264   2
  -8  -7   3 1447.25 171.084   2
  -8   7   3 1589.54 119.819   2
   8   7  -3 1559.51 169.895   2
  -8  -7   3 1514.45 106.583   1
  -7  -7   3 65780.8 1076.03   2
   7   7  -3 65568.9 1026.16   2
  -7  -7   3 67524.0 646.009   1
  -7   7   3 67679.0 685.744   2
   6   7  -3 14262.2 263.187   1
  -6   7   3 13909.5 274.380   2
  -6  -7   3 14180.9 279.875   1
   6   7  -3 13952.0 463.421   2
   5   7  -3 1704.59 159.945   2
  -5  -7   3 1644.91 92.6416   1
   5   7  -3 1753.46 90.9662   1
   4   7  -3 12524.1 416.461   2
   4   7  -3 12941.6 246.803   1
   3   7  -3 43656.7 760.697   2
  -3   7   3 44637.3 396.010   2
   3   7  -3 45945.6 491.968   1
   2   7  -3 46589.0 771.569   2
   2  -7  -3 45806.2 754.846   1
  -2   7   3 47342.0 413.377   2
   2   7  -3 45757.6 534.419   1
   1  -7  -3 13250.4 401.931   1
   1   7  -3 13135.1 310.340   1
  -1   7   3 13170.4 240.464   2
   0  -7  -3 2176.58 164.180   1
   0  -7  -3 2228.94 118.467   2
   0   7   3 2116.40 161.655   1
   0   7   3 2149.85 110.062   2
  -1  -7  -3 2520.39 141.118   2
   1   7   3 2191.03 122.391   2
   1   7   3 2370.01 169.095   1
  -1  -7  -3 2178.40 166.028   1
   2   7   3 36088.1 645.824   1
   2   7   3 35609.5 538.668   2
  -2  -7  -3 35434.2 575.681   2
  -2  -7  -3 35631.3 672.395   1
  -3  -7  -3 53257.3 768.441   2
   3   7   3 54266.1 717.014   2
   3   7   3 54997.2 804.235   1
  -3  -7  -3 54930.8 845.528   1
  -4  -7  -3 5759.82 283.641   1
   4   7   3 5513.50 247.354   2
   4   7   3 5854.98 272.541   1
   5   7   3 3342.21 213.878   1
   5   7   3 3173.07 203.212   2
  -5  -7  -3 3251.66 222.952   1
  -5  -7  -3 3280.04 223.383   2
   6   7   3 491.559 95.8073   1
  -6  -7  -3 607.501 108.286   1
   6   7   3 594.527 100.376   2
  -6  -7  -3 586.770 102.797   2
   7   7   3 5036.34 282.391   2
  -7  -7  -3 4820.73 287.704   1
   7   7   3 4958.60 283.910   1
  -7  -7  -3 4678.44 297.861   2
  -8  -7  -3 6372.09 343.691   1
   8   7   3 5586.56 309.408   2
   9   7   3 2197.58 206.526   2
  -9  -7  -3 2372.11 220.746   1
 -10  -7  -3 931.795 153.832   1
 -11  -7  -3 6132.62 380.479   1
 -12  -7  -3 12385.4 558.478   1
 -13  -7  -3 12.7062 69.3252   1
 -14  -7  -3 724.972 161.222   1
  15   8  -3 629.916 148.806   2
 -14  -8   3 10943.2 418.131   1
  14   8  -3 11950.2 578.567   2
 -13  -8   3 2638.80 196.653   1
  13   8  -3 2761.80 278.196   2
 -12  -8   3-39.4106 53.6906   1
 -12   8   3 5.86035 44.7265   2
  12   8  -3-100.981 80.0268   2
 -11  -8   3 137.588 66.5591   1
 -11   8   3 34.0232 37.7572   2
  11   8  -3 144.489 82.5740   2
 -10   8   3 349.632 73.3301   2
 -10  -8   3 413.053 72.4821   1
  10   8  -3 342.500 96.8605   2
  -9   8   3 43800.8 672.604   2
  -9  -8   3 45097.0 627.677   1
   9   8  -3 43587.5 936.261   2
   8   8  -3 1252.79 155.623   2
  -8  -8   3 1397.80 172.181   2
  -8   8   3 1170.43 107.074   2
  -8  -8   3 1310.50 103.719   1
  -7   8   3 674.346 120.514   1
  -7  -8   3 909.032 140.640   2
  -7   8   3 814.045 79.2666   2
  -7  -8   3 840.247 80.2517   1
   7   8  -3 899.628 79.5777   1
   7   8  -3 706.549 120.786   2
   6   8  -3 6379.25 192.002   1
  -6  -8   3 6045.24 200.146   1
  -6   8   3 5566.76 311.322   1
  -6  -8   3 6150.42 326.929   2
   6   8  -3 5743.02 313.317   2
  -5   8   3 33149.3 729.071   1
   5   8  -3 33980.2 430.863   1
   5   8  -3 33544.0 729.066   2
   4   8  -3 21092.7 564.288   2
   4   8  -3 20961.2 351.446   1
  -3   8   3 7951.58 190.626   2
   3   8  -3 7735.00 332.619   2
   3   8  -3 7933.41 228.539   1
  -3   8   3 8014.89 342.604   1
   2   8  -3 2505.26 140.169   1
   2   8  -3 2393.13 186.121   2
   2  -8  -3 2759.02 198.145   1
  -2   8   3 2736.98 114.006   2
  -2   8   3 2459.40 187.677   1
   1   8  -3 2369.21 143.971   1
   1  -8  -3 2276.89 179.229   1
  -1   8   3 2491.36 185.035   1
  -1   8   3 2511.33 116.862   2
   0   8   3 33764.0 655.492   1
   0  -8  -3 33886.1 680.268   1
   0   8   3 33398.2 464.894   2
  -1  -8  -3 13558.3 342.966   2
   1   8   3 13837.2 421.914   1
  -1  -8  -3 12981.5 423.549   1
   1   8   3 13685.2 324.127   2
   2   8   3 495.997 89.0578   1
  -2  -8  -3 397.561 69.6281   2
  -2  -8  -3 365.138 78.7226   1
   2   8   3 361.386 64.1984   2
   3   8   3 24777.0 567.773   1
  -3  -8  -3 24453.0 592.474   1
   3   8   3 24388.7 503.055   2
   4   8   3 9107.99 355.926   1
  -4  -8  -3 8955.42 353.060   2
  -4  -8  -3 9251.14 373.827   1
   4   8   3 9032.73 327.304   2
   5   8   3 41229.8 743.965   2
   5   8   3 41593.1 769.246   1
  -5  -8  -3 41179.9 802.394   2
  -5  -8  -3 41026.5 801.518   1
  -6  -8  -3 411.156 102.508   2
   6   8   3 362.599 88.1803   1
  -6  -8  -3 259.941 76.6692   1
   6   8   3 246.081 66.7645   2
   7   8   3 4255.06 268.092   1
   7   8   3 3826.30 252.310   2
  -7  -8  -3 4025.75 283.023   2
  -7  -8  -3 3916.20 267.539   1
   8   8   3 475.544 99.6910   2
  -8  -8  -3 674.837 122.037   1
   9   8   3 12601.8 493.270   2
  -9  -8  -3 12540.6 513.153   1
  10   8   3 8616.54 429.268   2
 -10  -8  -3 7714.60 418.272   1
 -11  -8  -3 39.9654 68.6531   1
 -12  -8  -3 350.483 111.164   1
 -13  -8  -3 905.486 182.615   1
 -14  -8  -3 6018.80 433.993   1
  14   9  -3 202.135 98.9984   2
 -13  -9   3 3448.26 222.870   1
  13   9  -3 3407.15 311.688   2
 -12  -9   3 955.751 118.278   1
 -12   9   3 946.839 131.522   2
  12   9  -3 760.451 151.211   2
 -11  -9   3 19971.8 485.914   1
 -11   9   3 19640.3 529.085   2
  11   9  -3 19579.1 686.605   2
 -10  -9   3 132.018 53.7388   1
 -10   9   3 114.047 46.7369   2
  10   9  -3 101.278 63.1336   2
  -9   9   3 22.1482 41.2725   2
   9   9  -3-73.2259 68.7157   2
  -9  -9   3 34.4722 37.2485   1
  -8  -9   3 309.305 62.2774   1
   8   9  -3 141.497 76.9098   2
  -8   9   3 195.330 51.4549   2
   7   9  -3 31051.1 468.549   1
   7   9  -3 29931.7 754.965   2
  -7   9   3 31143.7 473.586   2
  -7  -9   3 30676.0 789.382   2
  -7  -9   3 30137.2 492.477   1
  -6   9   3 442.556 103.360   1
   6   9  -3 411.606 98.1111   2
  -6  -9   3 384.244 60.2140   1
   6   9  -3 394.021 55.9808   1
   5   9  -3 4377.12 172.258   1
   5   9  -3 4301.70 273.292   2
  -5   9   3 4144.26 275.662   1
   4   9  -3 8153.89 368.528   2
   4   9  -3 8459.96 248.677   1
  -4   9   3 8678.96 225.943   2
  -4   9   3 7990.36 365.406   1
  -3   9   3 2933.18 129.106   2
   3   9  -3 2592.92 145.054   1
   3   9  -3 2836.35 214.795   2
  -3   9   3 2746.19 212.661   1
   2   9  -3 10183.4 397.430   2
   2   9  -3 10286.4 303.561   1
  -2   9   3 10472.7 244.811   2
  -2   9   3 10730.8 407.826   1
  -1   9   3 39.9880 30.7468   2
   1  -9  -3 119.387 53.0937   1
   1   9  -3 60.6244 32.1259   1
  -1   9   3 100.531 64.3791   1
   0   9   3 1239.03 136.708   1
   0   9   3 1158.05 95.7639   2
   0   9  -3 1071.56 111.381   1
   0  -9  -3 1290.57 144.154   1
  -1  -9  -3 17953.2 410.870   2
   1   9   3 18248.0 509.745   1
  -1  -9  -3 17525.1 516.741   1
   1   9   3 18094.8 394.351   2
  -2  -9  -3 32822.1 600.635   2
   2   9   3 32690.9 685.392   1
   2   9   3 33658.7 578.737   2
  -2  -9  -3 32719.5 710.710   1
   3   9   3 32921.5 608.398   2
   3   9   3 34028.7 696.410   1
  -3  -9  -3 33520.0 728.680   1
  -4  -9  -3 2551.67 195.634   2
   4   9   3 3016.76 198.035   2
  -4  -9  -3 2784.48 218.712   1
   4   9   3 2817.59 205.560   1
   5   9   3 5891.50 302.920   1
   5   9   3 5691.28 286.230   2
  -5  -9  -3 6051.60 324.768   1
  -5  -9  -3 6547.12 332.129   2
   6   9   3-56.6601 68.3091   1
  -6  -9  -3 3.53556 44.4174   2
  -6  -9  -3 0.37591 51.9264   1
   6   9   3-15.6622 42.9298   2
   7   9   3 21296.3 602.793   2
  -7  -9  -3 21701.0 638.430   1
  -8  -9  -3 23.4107 65.9259   1
   8   9   3 31.2422 56.3936   2
  -9  -9  -3 2488.19 239.207   1
   9   9   3 2649.53 235.574   2
  10   9   3 216.613 73.0189   2
 -10  -9  -3 255.866 102.074   1
  11   9   3 699.198 137.237   2
 -11  -9  -3 558.304 131.296   1
 -12  -9  -3 4364.39 347.823   1
 -13  -9  -3 532.927 139.731   1
  14  10  -3 2839.54 298.397   2
  13  10  -3 527.680 139.723   2
  12  10  -3 4479.66 352.741   2
 -12 -10   3 4883.30 257.448   1
  11  10  -3 6202.89 403.873   2
 -11 -10   3 6128.23 276.951   1
 -11  10   3 6368.98 302.650   2
 -10  10   3 772.574 101.500   2
  10  10  -3 858.270 151.577   2
 -10 -10   3 781.610 98.7945   1
  -9 -10   3 14830.4 390.591   1
   9  10  -3 13250.6 551.732   2
  -9  10   3 14056.9 386.145   2
   8  10  -3 7857.40 259.690   1
  -8 -10   3 7889.08 276.213   1
  -8  10   3 7434.94 261.506   2
   8  10  -3 7560.06 402.056   2
   7  10  -3 6242.16 357.722   2
  -7  10   3 6323.10 220.336   2
  -7 -10   3 6303.84 240.981   1
   7  10  -3 6595.44 230.085   1
   6  10  -3 22684.6 417.666   1
   6  10  -3 22922.5 668.550   2
  -5  10   3 5751.72 338.902   1
   5  10  -3 5438.23 317.982   2
   5  10  -3 5899.03 217.090   1
   4  10  -3 8721.17 398.213   2
   4  10  -3 9037.77 278.089   1
  -4  10   3 9221.04 414.592   1
  -4  10   3 9098.00 248.276   2
  -3  10   3 7857.44 376.753   1
   3  10  -3 8303.79 379.505   2
  -3  10   3 7888.63 228.963   2
   3  10  -3 7714.27 269.613   1
  -2  10   3 337.240 53.5634   2
   2  10  -3 384.253 90.7479   2
   2  10  -3 461.013 74.1490   1
  -2  10   3 471.730 100.261   1
  -1  10   3 438.567 101.902   1
   1  10  -3 249.535 68.2709   2
   1 -10  -3 493.558 98.2468   1
   1  10  -3 349.401 66.2915   1
  -1  10   3 456.898 66.9415   2
   0 -10  -3 7827.46 363.905   1
   0  10   3 8932.34 375.851   1
   0  10  -3 8102.48 322.524   1
   0  10   3 7987.03 258.207   2
  -1  10  -3 599.029 104.135   1
   1  10   3 462.915 98.0608   1
  -1 -10  -3 448.850 89.5236   1
   1  10   3 401.987 68.7250   2
   2  10   3 7135.44 335.068   1
   2  10   3 7005.69 275.808   2
  -2 -10  -3 7009.31 346.446   1
  -3 -10  -3 3241.73 213.659   2
   3  10   3 3523.98 208.187   2
   3  10   3 3447.52 234.490   1
  -3 -10  -3 3627.03 254.588   1
   4  10   3 32.0136 46.3768   2
  -4 -10  -3 55.5407 50.4515   2
   4  10   3-78.8184 69.6478   1
  -4 -10  -3-44.2286 58.5969   1
   5  10   3 7668.64 358.775   1
   5  10   3 7369.86 335.353   2
  -5 -10  -3 7301.63 360.830   2
  -5 -10  -3 7392.10 372.303   1
  -6 -10  -3 8698.38 415.931   2
   6  10   3 8504.13 376.619   2
  -6 -10  -3 8116.56 399.962   1
  -7 -10  -3 697.606 135.087   1
   7  10   3 647.000 121.175   2
  -8 -10  -3 1413.07 185.222   1
   8  10   3 1146.51 160.037   2
   9  10   3 6619.86 378.496   2
  -9 -10  -3 6051.87 377.928   1
  10  10   3 166.128 82.4183   2
 -10 -10  -3 98.0209 78.8108   1
  11  10   3 3256.68 288.312   2
 -11 -10  -3 3068.30 285.357   1
 -12 -10  -3 2032.51 240.697   1
 -13 -10  -3 595.799 144.013   1
  13  11  -3 6774.85 459.952   2
  12  11  -3 1513.01 215.677   2
  11  11  -3 172.401 85.6826   2
 -11 -11   3 123.480 47.0753   1
 -10 -11   3 12444.3 384.342   1
  10  11  -3 12990.2 580.460   2
   9  11  -3 238.783 97.1147   2
  -9 -11   3 143.568 43.9574   1
  -9  11   3 131.637 52.3827   2
   8  11  -3 19065.6 421.323   1
  -8 -11   3 18947.4 448.910   1
  -8  11   3 19604.1 426.194   2
   8  11  -3 18875.2 656.377   2
   7  11  -3 30.5509 33.7691   1
   7  11  -3 27.1366 53.8252   2
   6  11  -3 665.064 125.316   2
   6  11  -3 575.530 77.3234   1
  -5  11   3 4738.07 199.365   2
   5  11  -3 4880.90 210.797   1
   5  11  -3 4690.23 307.238   2
   4  11  -3 7706.52 389.118   2
   4  11  -3 8166.88 283.076   1
  -4  11   3 8264.74 252.366   2
  -3  11   3-6.70783 23.9232   2
   3  11  -3 20.9941 42.7497   1
   3  11  -3-12.0699 52.2853   2
  -3  11   3-3.99669 54.9267   1
  -2  11   3 662.010 125.000   1
   2  11  -3 846.702 132.521   2
  -2  11   3 647.580 75.7348   2
   2  11  -3 787.964 102.110   1
   1  11  -3 5156.66 307.937   2
   1  11  -3 4999.55 253.094   1
  -1  11   3 4947.08 206.140   2
  -1  11   3 5139.25 307.539   1
   0  11  -3 774.896 106.917   1
   0 -11  -3 664.092 118.735   1
   0  11   3 654.455 116.984   1
   0  11   3 687.252 83.5346   2
   1  11   3 2761.00 223.429   1
  -1  11  -3 2977.39 218.665   1
  -1 -11  -3 2837.16 232.139   1
   1  11   3 2999.22 177.286   2
  -2 -11  -3 151.174 67.6643   1
  -2  11  -3 56.9206 41.5067   1
   2  11   3 42.4607 36.7042   2
   2  11   3 118.359 55.3975   1
   3  11   3 130.406 43.7730   2
   3  11   3 173.697 61.3208   1
  -3 -11  -3 286.145 75.9151   2
  -3 -11  -3 172.604 75.2524   1
   4  11   3 50213.8 851.230   2
  -4 -11  -3 50839.3 921.309   2
  -4 -11  -3 50701.3 987.361   1
  -5 -11  -3 2017.31 204.987   1
   5  11   3 1874.38 180.169   2
  -5 -11  -3 2056.01 200.341   2
   6  11   3 4296.57 275.946   2
  -6 -11  -3 4434.38 307.393   1
  -7 -11  -3 592.184 114.941   1
   7  11   3 572.459 118.448   2
  -8 -11  -3 5911.01 369.666   1
   8  11   3 5253.08 333.092   2
  -9 -11  -3 823.175 146.942   1
   9  11   3 798.929 139.452   2
 -10 -11  -3 1275.96 198.278   1
  10  11   3 1225.03 182.626   2
 -11 -11  -3-65.7766 73.4047   1
  11  11   3 14.2445 59.9127   2
 -12 -11  -3 475.147 145.397   1
  12  12  -3 4470.18 370.681   2
  11  12  -3 702.123 153.786   2
  10  12  -3 12667.0 589.245   2
  -9 -12   3-73.3628 47.3072   1
   9  12  -3 10.2069 55.1217   2
   8  12  -3 7117.48 270.920   1
   8  12  -3 6372.94 396.516   2
  -8  12   3 6546.69 253.180   2
   7  12  -3 1216.69 113.014   1
   7  12  -3 1318.08 187.320   2
   6  12  -3 6296.00 376.942   2
   6  12  -3 6501.31 256.647   1
   5  12  -3 57.3655 82.0430   2
  -5  12   3 37.2842 33.3637   2
   5  12  -3 48.2230 33.0651   1
   4  12  -3 9973.17 333.328   1
   4  12  -3 9603.63 448.803   2
  -4  12   3 10017.0 295.803   2
   3  12  -3 16462.0 580.930   2
  -3  12   3 17422.0 386.808   2
   3  12  -3 17197.2 455.029   1
   2  12  -3 3004.50 249.725   2
  -2  12   3 2793.09 159.771   2
   2  12  -3 2956.08 195.608   1
   1  12  -3 5863.57 342.688   2
   1  12  -3 6267.12 299.862   1
  -1  12   3 6038.90 240.691   2
   0  12  -3 1992.70 204.038   2
   0 -12  -3 2177.08 211.854   1
   0  12  -3 2330.97 191.091   1
   0  12   3 1918.29 142.758   2
   1  12   3 9607.52 332.420   2
  -1 -12  -3 9250.54 432.606   1
  -1  12  -3 8982.55 389.161   1
   2  12   3 11237.1 379.466   2
  -2  12  -3 10682.4 447.230   1
  -2 -12  -3 10692.6 462.865   1
  -3 -12  -3 19514.4 634.583   1
   3  12   3 19149.0 518.766   2
   4  12   3 3317.03 225.960   2
  -4 -12  -3 3116.04 236.400   2
  -4 -12  -3 3419.56 270.228   1
  -5 -12  -3 1590.57 175.940   2
  -5 -12  -3 1560.50 187.129   1
   5  12   3 1416.04 160.462   2
   6  12   3 27364.0 704.870   2
  -6 -12  -3 28409.3 796.325   1
  -7 -12  -3 3770.67 299.625   1
   7  12   3 2968.91 246.723   2
   8  12   3 3446.23 270.959   2
  -8 -12  -3 3022.82 279.574   1
  -9 -12  -3 652.474 141.340   1
   9  12   3 763.993 143.080   2
  10  12   3 1414.46 191.122   2
 -10 -12  -3 1164.01 185.061   1
  11  12   3 10177.0 521.246   2
 -11 -12  -3 9066.39 517.544   1
  11  13  -3 1.90466 82.8847   2
  10  13  -3 14842.3 654.421   2
   9  13  -3 231.191 103.297   2
   8  13  -3 6738.53 416.491   2
   7  13  -3 2257.62 241.704   2
   6  13  -3 11831.9 363.699   1
  -6  13   3 11502.2 345.591   2
   6  13  -3 12050.3 538.123   2
   5  13  -3 21142.1 697.523   2
  -5  13   3 20734.2 449.960   2
   5  13  -3 21481.3 499.712   1
   4  13  -3 3411.38 209.092   1
  -4  13   3 2926.92 168.740   2
   4  13  -3 2649.19 248.074   2
   3  13  -3 8565.89 435.297   2
  -3  13   3 8330.90 284.260   2
   3  13  -3 8076.43 328.450   1
   2  13  -3 1121.84 161.774   2
   2  13  -3 1348.95 143.756   1
  -2  13   3 1061.87 109.019   2
   1  13  -3 5263.90 339.093   2
  -1  13   3 5585.17 242.714   2
   1  13  -3 5332.07 290.745   1
   0  13  -3 1400.08 177.998   2
   0  13  -3 1540.19 167.235   1
   0  13   3 1333.66 127.667   2
   1  13   3 15749.5 446.588   2
  -1 -13  -3 15457.7 580.654   1
  -1  13  -3 15121.0 530.267   1
   2  13   3 1110.38 126.558   2
  -2 -13  -3 1663.28 196.919   1
  -3 -13  -3 2352.52 229.885   1
   3  13   3 2260.50 189.177   2
  -4 -13  -3 19711.8 671.316   1
   4  13   3 20233.9 577.807   2
  -5 -13  -3 2262.00 233.252   1
   5  13   3 2270.87 206.594   2
  -6 -13  -3 942.105 158.181   1
   6  13   3 1048.98 148.287   2
   7  13   3 597.968 123.641   2
  -7 -13  -3 552.705 132.060   1
  -8 -13  -3 11844.9 557.544   1
   8  13   3 10955.5 495.918   2
   9  13   3 3636.26 299.209   2
  -9 -13  -3 3465.75 312.092   1
  10  13   3 382.711 109.922   2
 -10 -13  -3 441.883 123.188   1
 -11 -13  -3 1746.69 242.295   1
  10  14  -3 4725.10 381.324   2
   9  14  -3 216.457 120.405   2
   8  14  -3 10381.0 537.830   2
   7  14  -3 1016.70 178.232   2
   6  14  -3 10629.6 525.463   2
  -5  14   3 571.685 88.5933   2
   5  14  -3 644.057 136.806   2
  -4  14   3 74.9924 51.0660   2
   4  14  -3 161.724 64.5375   1
   4  14  -3 195.567 82.6957   2
   3  14  -3 9588.58 477.860   2
  -3  14   3 9070.99 307.275   2
   3  14  -3 8846.63 359.552   1
   2  14  -3 1466.85 157.710   1
   2  14  -3 1206.09 170.281   2
  -2  14   3 1458.98 129.974   2
   1  14  -3 4729.19 332.211   2
  -1  14   3 4618.28 231.727   2
   1  14  -3 4880.74 290.912   1
   0  14  -3 248.880 79.6957   2
   0  14  -3 155.350 66.4135   1
   0  14   3 369.650 70.9326   2
  -1  14  -3 1666.22 207.843   2
   1  14   3 1705.00 152.724   2
   2  14   3 13268.9 442.728   2
  -2 -14  -3 13170.2 559.850   1
  -3 -14  -3 5559.48 365.260   1
   3  14   3 5662.45 300.366   2
  -4 -14  -3 2061.91 232.705   1
   4  14   3 1789.00 180.914   2
   5  14   3 111.588 62.1898   2
  -5 -14  -3-5.26043 59.3882   1
  -6 -14  -3 5944.18 395.613   1
   6  14   3 6007.80 353.764   2
   7  14   3 689.037 127.353   2
  -7 -14  -3 361.997 118.866   1
   8  14   3 1857.72 210.770   2
  -8 -14  -3 1278.85 195.350   1
   9  14   3 6.33199 76.0674   2
  -9 -14  -3 59.1450 88.8498   1
  10  14   3 1536.14 205.975   2
 -10 -14  -3 1952.42 253.161   1
   9  15  -3 147.175 101.231   2
   8  15  -3 4525.18 371.327   2
   7  15  -3 1792.15 229.105   2
   6  15  -3-86.8670 77.6545   2
   5  15  -3 3080.45 288.900   2
   4  15  -3 2404.95 256.733   2
   3  15  -3-22.6198 57.8601   2
   2  15  -3 1807.60 220.457   2
  -2  15   3 1633.06 142.819   2
   1  15  -3 1141.80 175.989   2
  -1  15   3 1047.07 124.572   2
   0  15   3 735.679 104.630   2
   0  15  -3 769.451 146.227   2
  -1  15  -3 1263.32 185.062   2
   1  15   3 1228.66 138.302   2
  -2  15  -3 160.664 84.8623   2
   2  15   3 138.553 58.0829   2
  -3 -15  -3 138.171 76.4532   1
   3  15   3 189.937 71.3999   2
  -4 -15  -3 7289.22 440.588   1
   4  15   3 7066.77 360.863   2
  -5 -15  -3 6742.32 429.064   1
   5  15   3 6948.24 375.598   2
  -6 -15  -3 2398.91 268.213   1
   6  15   3 2131.58 216.705   2
  -7 -15  -3 936.969 183.287   1
   7  15   3 537.605 116.730   2
   8  15   3 336.837 88.9453   2
  -8 -15  -3 634.799 144.297   1
   9  15   3-43.3475 73.6968   2
   8  16  -3 62.3595 63.5358   2
   7  16  -3 871.324 159.942   2
   6  16  -3 177.584 78.5481   2
   5  16  -3 7436.96 463.464   2
   4  16  -3 140.555 76.4596   2
   3  16  -3 1366.72 201.586   2
   2  16  -3 1413.62 205.791   2
   1  16  -3 519.731 120.712   2
   0  16  -3 7263.33 442.999   2
  -1  16  -3 89.3982 61.1149   2
  -2  16  -3 536.223 124.638   2
  -3  16  -3 4212.95 343.811   2
  -4 -16  -3-22.3102 72.6858   1
  -5 -16  -3 15136.7 657.997   1
  -6 -16  -3 204.878 104.585   1
  -7 -16  -3 463.582 148.075   1
   7  17  -3 9493.02 547.024   2
   6  17  -3 1657.75 227.321   2
   5  17  -3 4594.80 369.405   2
   4  17  -3 120.895 87.6413   2
   3  17  -3 216.071 96.1211   2
   2  17  -3 2589.19 274.126   2
   1  17  -3 926.697 172.275   2
   0  17  -3 553.376 129.966   2
  -1  17  -3 535.869 135.417   2
  -2  17  -3 1682.02 219.831   2
  -3  17  -3 5067.13 384.795   2
  -4  17  -3 765.162 161.826   2
  -5 -17  -3 2150.98 266.355   1
   5  18  -3 1305.17 213.805   2
   4  18  -3 2929.36 301.726   2
   3  18  -3 78.2735 68.5478   2
   2  18  -3 70.0181 82.7808   2
   1  18  -3 352.301 129.491   2
   0  18  -3 5096.88 394.548   2
  -1  18  -3 150.991 66.2818   2
 -19   0   4 981.090 176.719   1
 -18   0   4 18666.2 685.933   1
  15   0  -4 1671.87 198.009   2
  14   0  -4 11888.5 480.829   2
  13   0  -4 313.294 83.3996   2
  12   0  -4 1468.04 158.957   2
 -12   0   4 1637.88 181.862   2
 -11   0   4 205.688 65.2216   2
  11   0  -4 308.111 77.2838   2
  10   0  -4 439.289 83.2029   2
 -10   0   4 334.899 75.6009   2
   9   0  -4 4937.45 241.481   2
  -9   0   4 4921.98 256.719   2
   8   0  -4 3593.80 196.039   2
  -8   0   4 4039.57 215.627   2
   7   0  -4 2875.88 163.798   2
  -7   0   4 2973.74 172.557   2
  -6   0   4 14202.3 347.627   2
   6   0  -4 14186.2 332.307   2
  -5   0   4 97737.4 831.401   2
  -5   0   4 99207.4 702.999   1
   5   0  -4 100918. 815.949   2
   4   0  -4 285304. 1276.04   2
  -4   0   4 285466. 1105.17   1
   3   0  -4 206699. 1045.86   2
   3   0  -4 208375. 917.077   1
  -3   0   4 209251. 888.571   1
   2   0  -4 80167.5 579.340   1
  -2   0   4 79210.0 562.394   1
   1   0  -4 11338.2 230.459   1
   0   0  -4 43205.1 486.059   1
  -1   0  -4 6037.67 200.825   1
  -2   0  -4 12448.3 316.425   1
  -3   0  -4 28588.3 520.778   1
  -4   0  -4 7035.84 277.829   1
  -5   0  -4 89524.0 1050.11   1
  -6   0  -4 3449.28 222.316   1
  -7   0  -4 4124.79 254.899   1
  -7   0  -4 4015.85 252.349   2
  -8   0  -4 10238.0 418.353   1
  -8   0  -4 11045.1 442.527   2
  -9   0  -4 5970.72 341.258   1
 -10   0  -4 15048.2 564.333   1
 -11   0  -4 11164.6 507.871   1
 -12   0  -4 6807.50 419.539   1
 -13   0  -4 2270.04 254.779   1
 -14   0  -4 19768.8 766.568   1
 -19   1   4 1568.00 224.515   1
 -18  -1   4-36.7313 81.5143   1
 -17  -1   4 589.289 130.843   1
 -16  -1   4 5919.35 353.688   1
  16   1  -4 5595.32 368.953   2
  15   1  -4 72.1635 52.2145   2
  14  -1  -4 132.365 67.4226   2
  14   1  -4 122.979 73.6415   2
  13  -1  -4 10240.0 415.942   2
  13   1  -4 9256.91 418.174   2
  12   1  -4 14812.0 499.450   2
 -12   1   4 13966.7 499.464   2
  12  -1  -4 15333.5 481.294   2
 -12  -1   4 15477.9 552.184   2
 -11   1   4 6162.84 311.052   2
  11  -1  -4 6408.54 297.283   2
 -11  -1   4 6467.44 337.100   2
  11   1  -4 6697.06 322.387   2
  10   1  -4 9280.83 360.211   2
  10  -1  -4 9480.93 341.528   2
 -10   1   4 9858.42 372.594   2
 -10  -1   4 9760.58 390.496   2
  -9  -1   4 459.264 88.0965   2
   9  -1  -4 281.670 65.1231   2
  -9   1   4 409.464 76.4116   2
   9   1  -4 404.609 76.9067   2
   8  -1  -4 10537.6 314.765   2
  -8  -1   4 9823.45 349.028   2
  -8   1   4 9998.18 322.053   2
   8   1  -4 10111.8 339.909   2
  -7  -1   4 36661.8 622.813   2
   7  -1  -4 36562.9 544.739   2
   7   1  -4 36499.1 603.376   2
  -7   1   4 37761.2 574.765   2
   6   1  -4 6976.67 251.506   2
  -6  -1   4 7216.81 265.857   2
   6  -1  -4 7116.30 222.046   2
  -6   1   4 7089.23 233.029   2
  -5   1   4 24549.9 385.267   2
  -5   1   4 24460.7 394.046   1
  -5  -1   4 24344.9 447.848   2
  -5  -1   4 24717.3 301.684   1
   5   1  -4 24551.9 435.587   2
   5  -1  -4 24381.2 364.385   2
   4   1  -4 58037.5 645.076   2
  -4   1   4 60315.3 536.569   2
  -4  -1   4 59940.8 415.634   1
   4  -1  -4 60674.9 520.099   2
  -4   1   4 59397.6 576.952   1
   3   1  -4 957.290 53.8520   1
   3  -1  -4 931.360 62.5672   2
   3   1  -4 1186.72 89.1944   2
  -3  -1   4 967.164 51.3094   1
   3  -1  -4 1018.03 75.0843   1
  -2  -1   4 25469.3 279.771   1
   2   1  -4 25765.8 289.049   1
   2  -1  -4 24702.4 360.771   1
   1   1  -4 43471.7 420.170   1
   1  -1  -4 44227.5 498.941   1
  -1  -1   4 43726.9 425.042   1
   0  -1  -4 14661.8 304.064   1
   0   1  -4 14663.3 278.427   1
  -1   1  -4 8532.49 238.731   1
  -1  -1  -4 8766.82 249.952   1
  -2  -1  -4 1566.60 117.994   1
  -2   1  -4 1502.30 112.862   1
  -3  -1  -4 26345.3 500.140   1
  -3   1  -4 26248.3 499.359   1
  -4   1  -4 2758.74 176.969   1
  -4  -1  -4 2815.62 178.619   1
  -5  -1  -4 21781.6 517.888   1
  -5   1  -4 22021.0 522.608   1
  -6  -1  -4 4339.10 245.281   2
  -6  -1  -4 4908.87 265.092   1
  -6   1  -4 4406.87 252.704   1
  -7  -1  -4 66404.3 1020.37   2
  -7  -1  -4 67991.0 1022.14   1
  -7   1  -4 68117.2 1014.36   2
  -7   1  -4 65930.5 1019.81   1
  -8  -1  -4 8.93310 50.1001   1
  -8   1  -4-22.8912 55.4381   2
  -8  -1  -4 22.1230 53.2305   2
  -8   1  -4 41.5226 63.7404   1
  -9   1  -4 8882.29 415.780   1
  -9  -1  -4 9305.07 421.915   1
 -10   1  -4 8596.79 428.861   1
 -10  -1  -4 8261.75 417.313   1
 -11   1  -4 1620.65 206.413   1
 -11  -1  -4 1407.42 184.684   1
 -12   1  -4 18157.5 679.760   1
 -12  -1  -4 18638.9 679.529   1
 -13  -1  -4-8.05900 83.9248   1
 -13   1  -4-113.439 102.868   1
 -14  -1  -4 72.6459 86.2023   1
 -18  -2   4 4295.49 321.822   1
 -17  -2   4 5756.98 357.288   1
  17   2  -4 6047.18 403.129   2
 -16  -2   4 1846.47 198.576   1
  16   2  -4 1530.46 201.007   2
  15   2  -4 2940.82 262.980   2
 -15  -2   4 2990.38 237.418   1
 -14  -2   4 8786.24 375.457   1
  14   2  -4 7746.23 405.807   2
  13   2  -4 3380.42 263.421   2
 -13   2   4 3316.00 256.443   2
  12  -2  -4 5102.88 273.413   2
  12   2  -4 4696.55 289.433   2
 -12   2   4 4639.22 287.016   2
 -11  -2   4 47.6274 45.1857   2
  11  -2  -4 134.558 62.5698   2
  11   2  -4 51.8825 51.8304   2
 -11   2   4 105.027 61.3507   2
 -10   2   4 2896.45 198.844   2
  10  -2  -4 2705.56 177.380   2
  10   2  -4 2682.63 203.276   2
 -10  -2   4 2505.21 206.401   2
   9  -2  -4 13320.9 369.232   2
   9   2  -4 13212.4 421.497   2
  -9   2   4 12796.1 381.479   2
  -9  -2   4 12813.1 436.252   2
  -8   2   4 212.937 50.4974   2
  -8  -2   4 159.321 61.2215   2
   8   2  -4 128.551 52.3707   2
   8  -2  -4 80.7158 32.6179   2
  -7  -2   4 11106.7 368.535   2
   7   2  -4 11592.1 355.225   2
  -7   2   4 11498.2 302.116   2
   7  -2  -4 11673.1 290.185   2
  -6  -2   4 12827.0 366.946   2
  -6   2   4 12854.5 285.328   2
   6  -2  -4 12157.3 266.953   2
   6   2  -4 12431.7 352.079   2
  -5  -2   4 2002.14 141.192   2
  -5  -2   4 1874.61 68.0029   1
  -5   2   4 2150.35 129.627   1
   5  -2  -4 2040.99 97.1274   2
  -5   2   4 2109.46 103.864   2
   5   2  -4 1888.86 133.384   2
   4   2  -4 1409.63 111.530   2
  -4   2   4 1576.60 76.7127   2
   4  -2  -4 1516.51 72.7104   2
   3  -2  -4 967.511 51.9773   2
   3   2  -4 969.392 89.2670   2
   3  -2  -4 1024.68 87.2516   1
  -3  -2   4 1029.65 41.4636   1
   3   2  -4 939.723 42.2460   1
   2   2  -4 42585.9 328.170   1
   2  -2  -4 42193.6 523.794   1
   1  -2  -4 22752.2 390.205   1
   1   2  -4 22771.6 296.156   1
   0   2  -4 171.554 35.5573   1
   0  -2  -4 152.422 41.2316   1
  -1   2  -4 3439.84 157.045   1
  -1  -2  -4 3213.09 160.983   1
  -2  -2  -4 343.104 62.2205   1
  -2   2  -4 322.044 66.3480   1
  -2  -2  -4 293.727 55.0780   2
  -3  -2  -4 43779.7 619.423   2
  -3  -2  -4 45317.3 668.073   1
  -4  -2  -4 489.996 84.9631   1
  -5  -2  -4 50345.4 791.930   1
  -5  -2  -4 50873.5 792.167   2
  -6  -2  -4 11570.8 403.121   1
  -6  -2  -4 11817.5 408.859   2
  -7   2  -4 68.6134 65.1793   1
  -7  -2  -4 39.5580 50.7299   1
  -7   2  -4 146.414 54.8253   2
  -7  -2  -4 128.915 62.0656   2
  -8  -2  -4 1618.66 177.720   2
  -8   2  -4 2129.75 207.546   1
  -8  -2  -4 1468.11 167.072   1
  -9   2  -4 1189.65 171.592   1
  -9  -2  -4 1061.28 152.743   1
 -10  -2  -4 1629.26 189.579   1
 -10   2  -4 1677.55 198.213   1
 -11   2  -4 1455.08 201.666   1
 -11  -2  -4 1477.99 193.962   1
 -12   2  -4 2339.21 253.799   1
 -12  -2  -4 2292.04 247.503   1
 -13   2  -4 3888.30 334.093   1
 -13  -2  -4 3680.00 325.661   1
 -14  -2  -4 5888.16 419.261   1
 -17  -3   4 1638.95 194.672   1
  17   3  -4 1501.45 215.551   2
 -16  -3   4 878.872 139.026   1
  16   3  -4 1258.32 188.720   2
 -15  -3   4 12718.3 464.116   1
  15   3  -4 13010.4 552.948   2
 -14  -3   4 295.608 84.8029   1
  14   3  -4 254.529 87.8680   2
 -13   3   4 2674.55 228.258   2
 -13  -3   4 2792.59 197.074   1
  13   3  -4 2610.34 235.818   2
 -12  -3   4 94.2519 42.6786   1
  12   3  -4 177.188 78.0815   2
 -12   3   4 94.8703 47.7800   2
 -11  -3   4-28.5106 50.7956   2
  11   3  -4-36.8101 46.3605   2
 -11   3   4 18.0678 45.2165   2
 -11  -3   4-67.5265 44.7206   1
 -10  -3   4 7741.79 258.415   1
  10   3  -4 7948.92 358.904   2
 -10   3   4 7707.50 314.430   2
 -10  -3   4 8459.41 388.932   2
  -9  -3   4 38.4640 39.5876   2
   9  -3  -4 97.7522 48.9998   2
  -9   3   4 115.475 56.6133   2
   9   3  -4 24.3481 36.7400   2
  -9  -3   4 76.1571 37.6683   1
  -8  -3   4 20181.5 544.666   2
   8  -3  -4 20751.5 401.592   2
  -8  -3   4 19514.4 326.605   1
   8   3  -4 20343.9 519.017   2
  -8   3   4 20098.9 421.435   2
   7  -3  -4 11135.4 268.982   2
  -7  -3   4 11092.9 208.448   1
   7   3  -4 11486.7 372.194   2
  -7   3   4 11270.3 282.884   2
   6   3  -4 869.737 104.065   2
  -6  -3   4 827.045 48.3809   1
   6  -3  -4 860.766 70.7439   2
  -6   3   4 815.421 97.8803   1
  -6   3   4 863.844 74.5422   2
   5   3  -4 26520.9 517.385   2
  -5   3   4 27954.5 335.398   2
   5  -3  -4 28816.4 315.501   2
   4   3  -4 28352.5 514.662   2
  -4   3   4 26989.5 259.937   2
   4  -3  -4 27841.2 243.665   2
   3  -3  -4 3023.94 156.368   1
   3   3  -4 2673.50 154.701   2
   2   3  -4 2441.35 77.9215   1
   2  -3  -4 2419.18 140.841   1
   1  -3  -4 7315.87 140.896   2
   1  -3  -4 7461.48 245.587   1
   0  -3  -4 7957.65 254.816   1
   0  -3  -4 7565.11 178.758   2
  -1  -3  -4 6051.39 234.466   1
  -1  -3  -4 6291.32 191.430   2
  -2  -3  -4 64.0298 39.3343   2
  -2  -3  -4 92.3297 51.2009   1
  -3  -3  -4 482.783 75.2189   1
  -3  -3  -4 724.659 87.0369   2
  -4  -3  -4 21819.1 503.847   1
  -5  -3  -4 7178.86 305.898   1
  -5  -3  -4 7424.70 310.390   2
   5   3   4 6999.66 303.138   1
  -6  -3  -4 8850.27 355.476   1
  -6  -3  -4 8790.35 359.843   2
  -7  -3  -4 3909.27 249.347   1
  -7  -3  -4 4002.81 261.821   2
  -8  -3  -4 1687.21 175.747   1
  -8  -3  -4 1731.55 184.077   2
  -9  -3  -4 5925.04 337.395   1
 -10  -3  -4 2880.20 252.153   1
 -10   3  -4 2750.80 259.621   1
 -11   3  -4 325.013 110.839   1
 -11  -3  -4 318.790 96.7193   1
 -12  -3  -4 3439.75 303.069   1
 -12   3  -4 2737.86 273.736   1
 -13  -3  -4 2864.33 282.754   1
 -13   3  -4 2709.89 293.172   1
 -14  -3  -4-92.9032 105.694   1
  17   4  -4 8668.94 495.654   2
 -16  -4   4 579.803 111.622   1
  16   4  -4 1038.37 173.662   2
  15   4  -4 4921.99 354.944   2
 -15  -4   4 4571.84 277.500   1
 -14  -4   4 420.586 88.9137   1
  14   4  -4 420.944 112.291   2
 -13  -4   4 9499.31 350.861   1
  13   4  -4 10765.9 478.491   2
 -13   4   4 10329.9 438.759   2
  12   4  -4 10256.5 452.962   2
 -12   4   4 9539.16 395.650   2
 -12  -4   4 8515.72 309.550   1
 -11  -4   4 1409.32 177.840   2
 -11  -4   4 1169.89 110.566   1
 -11   4   4 1335.48 138.331   2
  11   4  -4 1426.30 167.281   2
 -10  -4   4 13745.9 329.479   1
  10   4  -4 14088.2 488.890   2
 -10  -4   4 14750.1 529.165   2
 -10   4   4 14795.3 424.705   2
  -9  -4   4 321.995 53.0370   1
  -9  -4   4 381.971 92.6463   2
  -9   4   4 257.842 55.9070   2
   9   4  -4 208.942 69.0322   2
   8   4  -4 15616.8 472.824   2
  -8  -4   4 16138.5 276.555   1
  -8   4   4 15791.7 366.423   2
  -7   4   4 792.503 76.2465   2
  -7  -4   4 886.461 55.9381   1
   7   4  -4 724.399 101.956   2
   6   4  -4 31782.3 621.663   2
  -6   4   4 31722.0 390.041   2
   5   4  -4 642.286 95.5476   2
  -5   4   4 444.409 39.8981   2
   4   4  -4 1790.83 143.018   2
   3   4  -4 42005.6 663.396   2
   3  -4  -4 42728.7 632.639   1
   2  -4  -4 7027.39 258.074   1
   1  -4  -4 9645.42 165.131   2
   1  -4  -4 9759.49 301.737   1
   0  -4  -4 97.6937 54.7173   1
   0  -4  -4 37.7873 25.1336   2
  -1  -4  -4 11763.8 341.060   1
  -1  -4  -4 11934.0 271.448   2
  -2  -4  -4 48879.8 716.794   1
  -2  -4  -4 47520.5 613.442   2
  -3  -4  -4 23498.4 476.551   2
  -3  -4  -4 23724.8 520.841   1
  -4  -4  -4 20719.1 510.256   1
   4   4   4 20987.4 498.811   1
  -5  -4  -4 693.594 106.033   1
  -5  -4  -4 689.516 98.9489   2
   5   4   4 709.898 105.085   1
  -6  -4  -4 22393.3 584.959   2
  -6  -4  -4 22435.1 573.882   1
  -7  -4  -4 2747.87 221.035   2
  -7  -4  -4 3063.73 225.210   1
  -8  -4  -4 8309.83 384.776   1
  -9  -4  -4 115.615 81.9873   1
 -10  -4  -4 133.613 66.3848   1
 -11  -4  -4 2381.81 238.732   1
 -12   4  -4 125.064 94.9766   1
 -12  -4  -4 227.267 110.485   1
 -13  -4  -4 460.039 135.768   1
 -13   4  -4 602.181 159.254   1
 -14  -4  -4-77.1810 102.170   1
 -16  -5   4 122.637 59.4974   1
  16   5  -4 90.9707 71.6131   2
  15   5  -4 8229.85 463.614   2
 -15  -5   4 7785.61 352.373   1
  14   5  -4 1570.55 202.465   2
 -14  -5   4 1101.16 132.131   1
  13   5  -4 10928.3 496.235   2
 -13  -5   4 10056.9 352.631   1
 -13   5   4 10817.6 441.658   2
 -12  -5   4 890.265 103.851   1
  12   5  -4 952.549 147.608   2
 -12   5   4 1063.49 135.344   2
 -11  -5   4 765.705 89.1330   1
 -11   5   4 802.823 108.524   2
  11   5  -4 899.083 142.944   2
 -10  -5   4 15735.0 568.267   2
 -10   5   4 15805.7 429.365   2
 -10  -5   4 15981.8 343.284   1
  10   5  -4 16150.9 536.544   2
  -9  -5   4 4930.51 302.130   2
  -9   5   4 4010.09 199.324   2
  -9  -5   4 4188.13 157.466   1
   9   5  -4 4411.98 275.924   2
  -8  -5   4 37126.1 790.065   2
  -8  -5   4 36804.5 405.109   1
  -8   5   4 35774.0 533.444   2
   8   5  -4 37077.5 748.105   2
   7   5  -4 1198.35 136.256   2
  -7   5   4 1069.45 84.0750   2
  -7  -5   4 1064.81 59.3168   1
  -6   5   4 3639.13 127.699   2
  -6  -5   4 2868.11 78.4832   1
   6   5  -4 3793.51 229.012   2
   5   5  -4 22947.7 543.209   2
  -5   5   4 22945.0 244.390   2
   4   5  -4 2256.86 168.874   2
   3   5  -4 3349.81 200.831   2
   3  -5  -4 3328.57 191.993   1
   3   5  -4 3318.47 93.5454   1
   2  -5  -4 12108.5 358.500   1
   1  -5  -4 23048.4 495.432   1
   1  -5  -4 23058.7 265.489   2
   0  -5  -4 1404.25 127.900   1
   0  -5  -4 1283.56 80.2908   2
  -1  -5  -4 7384.42 222.598   2
  -1  -5  -4 7652.48 293.884   1
  -2  -5  -4 81.9271 49.4898   1
  -2  -5  -4 56.4921 39.1063   2
  -3  -5  -4 10089.2 355.548   1
   3   5   4 9802.77 335.210   1
  -3  -5  -4 9957.92 318.810   2
  -4  -5  -4 33621.3 667.000   1
   4   5   4 34751.3 658.398   1
   5   5   4 1951.35 169.853   1
  -5  -5  -4 2050.48 175.247   1
  -5  -5  -4 2124.75 172.777   2
  -6  -5  -4 9428.61 384.982   1
  -6  -5  -4 9756.26 396.252   2
   6   5   4 9513.54 379.753   1
  -7  -5  -4 701.621 116.424   1
  -7  -5  -4 481.037 106.777   2
  -8  -5  -4 27229.9 701.564   1
  -9  -5  -4 10736.7 461.309   1
 -10  -5  -4 1680.45 198.463   1
 -11  -5  -4 547.472 125.820   1
 -12  -5  -4 103.591 79.6410   1
 -13   5  -4 7722.14 489.606   1
 -13  -5  -4 6722.07 436.088   1
  16   6  -4 1567.60 224.608   2
  15   6  -4 7701.37 459.804   2
 -15  -6   4 6758.01 321.988   1
 -14  -6   4-24.0037 53.7925   1
  14   6  -4 56.0532 62.8654   2
  13   6  -4 3062.63 274.666   2
 -13   6   4 2897.11 227.932   2
 -13  -6   4 2309.01 170.859   1
  12   6  -4 10526.4 488.770   2
 -12  -6   4 9895.43 318.739   1
 -12   6   4 10137.2 392.572   2
 -11  -6   4 139.934 51.8577   1
  11   6  -4 248.001 83.0362   2
 -11   6   4 144.544 55.5477   2
 -10  -6   4 3968.42 170.011   1
 -10   6   4 3972.87 214.625   2
  10   6  -4 4320.20 290.529   2
  -9  -6   4 470.750 108.658   2
  -9  -6   4 265.582 45.8625   1
  -9   6   4 296.221 59.7280   2
   9   6  -4 393.063 96.8705   2
  -8  -6   4 11190.1 452.678   2
  -8   6   4 10724.0 284.846   2
   8   6  -4 11385.0 437.765   2
  -8  -6   4 10986.4 225.017   1
  -7   6   4 23389.7 367.377   2
  -7  -6   4 23365.7 289.367   1
   7   6  -4 24072.7 611.121   2
  -6   6   4 8158.09 181.376   2
  -6  -6   4 7320.63 139.963   1
   6   6  -4 8108.79 347.174   2
   5   6  -4 6230.48 299.762   2
  -5   6   4 6000.66 119.795   2
   5   6  -4 6113.17 107.585   1
   4   6  -4 10833.1 378.893   2
   4   6  -4 10708.1 162.558   1
   3   6  -4 38424.1 377.075   1
   3   6  -4 38582.9 701.038   2
   3  -6  -4 37640.5 677.782   1
   2  -6  -4 192.693 60.3588   1
   1  -6  -4 2180.24 89.6350   2
  -1   6   4 2254.10 80.3468   2
   1  -6  -4 2074.89 160.663   1
   0  -6  -4 594.766 90.4196   1
   0  -6  -4 542.025 56.1497   2
   0   6   4 514.881 52.5673   2
  -1  -6  -4 4498.76 180.271   2
  -1  -6  -4 4569.18 237.355   1
   1   6   4 4787.33 168.644   2
   2   6   4 1503.64 107.391   2
   2   6   4 1408.39 130.825   1
  -2  -6  -4 1495.83 117.967   2
  -2  -6  -4 1789.75 155.665   1
   3   6   4 4395.14 234.886   1
  -3  -6  -4 4028.52 236.566   1
  -3  -6  -4 4376.76 218.394   2
   3   6   4 4209.40 193.514   2
   4   6   4 678.810 104.174   1
   4   6   4 671.986 91.6419   2
  -4  -6  -4 689.931 108.813   1
  -5  -6  -4 1210.75 141.262   1
   5   6   4 1410.53 133.677   2
  -5  -6  -4 1478.66 152.009   2
   5   6   4 1720.82 162.396   1
  -6  -6  -4 30120.2 703.344   1
   6   6   4 30117.2 688.188   1
  -6  -6  -4 28784.9 695.055   2
   7   6   4 4650.95 286.805   1
  -7  -6  -4 4130.80 275.081   1
  -7  -6  -4 4462.80 291.737   2
  -8  -6  -4 402.936 96.6187   1
  -9  -6  -4 388.773 112.808   1
 -10  -6  -4 3933.35 300.175   1
 -11  -6  -4 18073.8 665.491   1
 -12  -6  -4 99.1663 75.3391   1
 -13  -6  -4 2225.25 259.129   1
  15   7  -4 71.3692 80.2198   2
 -14  -7   4 48.3719 51.7602   1
  14   7  -4 2.23700 64.6626   2
  13   7  -4 701.022 149.971   2
 -13   7   4 748.268 120.096   2
 -13  -7   4 744.457 103.576   1
 -12  -7   4 300.187 66.7021   1
  12   7  -4 502.665 122.267   2
 -12   7   4 429.488 89.3155   2
  11   7  -4 234.170 88.1675   2
 -11  -7   4 300.636 60.9294   1
 -11   7   4 109.689 51.0949   2
 -10  -7   4 2892.99 147.779   1
  10   7  -4 2847.01 243.062   2
 -10   7   4 2823.34 175.936   2
  -9  -7   4 170.121 43.2347   1
  -9  -7   4 147.144 70.7496   2
  -9   7   4 132.299 48.4533   2
   9   7  -4 195.440 80.0703   2
  -8  -7   4 822.350 134.414   2
  -8   7   4 691.525 117.607   1
  -8   7   4 930.628 83.5648   2
  -8  -7   4 817.122 66.6681   1
   8   7  -4 634.223 115.054   2
  -7  -7   4 1888.22 89.7614   1
  -7  -7   4 1455.11 165.480   2
  -7   7   4 1732.45 98.9704   2
  -7   7   4 1709.12 174.308   1
   7   7  -4 1714.05 171.062   2
   6   7  -4 8019.58 156.963   1
  -6   7   4 8112.58 177.476   2
   6   7  -4 7553.94 346.638   2
   5   7  -4 7839.81 349.361   2
  -5   7   4 7192.72 130.975   2
   5   7  -4 6926.39 150.940   1
   4   7  -4 10915.0 201.582   1
   4   7  -4 10440.8 393.911   2
   3   7  -4 2.33314 40.8246   2
   3  -7  -4 36.2605 42.0916   1
   3   7  -4 93.6147 33.4713   1
  -2   7   4 4551.39 98.3268   2
   2   7  -4 4693.85 171.075   1
   2  -7  -4 5008.26 261.181   1
  -1   7   4 6163.77 147.802   2
   1  -7  -4 6768.85 302.035   1
   0   7   4 5675.95 268.830   1
   0  -7  -4 5637.84 185.647   2
   0   7   4 5704.01 170.580   2
   0  -7  -4 5470.14 272.835   1
   1   7   4 5989.02 197.949   2
   1   7   4 6887.85 296.246   1
  -1  -7  -4 6224.28 294.658   1
  -1  -7  -4 6475.31 224.840   2
  -2  -7  -4 117.697 45.1590   2
  -2  -7  -4 98.6995 52.2631   1
   2   7   4 107.548 51.5872   1
   2   7   4 139.782 41.2126   2
   3   7   4 2145.29 143.716   2
   3   7   4 2044.11 170.287   1
  -3  -7  -4 2035.06 173.924   1
  -4  -7  -4 19413.4 543.388   1
   4   7   4 20491.0 537.899   1
   4   7   4 19274.4 462.681   2
  -4  -7  -4 19197.6 510.915   2
  -5  -7  -4 895.629 122.412   2
  -5  -7  -4 718.086 119.403   1
   5   7   4 792.514 104.916   2
   5   7   4 1029.25 130.350   1
   6   7   4 2491.90 203.629   1
  -6  -7  -4 2389.29 208.535   1
   6   7   4 2401.02 186.747   2
  -6  -7  -4 2542.15 211.649   2
  -7  -7  -4-41.0109 66.3552   1
  -7  -7  -4 59.6150 53.1739   2
  -8  -7  -4 402.606 99.4189   1
  -9  -7  -4 627.451 134.704   1
 -10  -7  -4 265.878 106.418   1
 -11  -7  -4 212.604 100.785   1
 -12  -7  -4 150.834 86.9524   1
 -13  -7  -4 701.318 162.442   1
  15   8  -4 199.642 95.8948   2
  14   8  -4 1329.09 198.257   2
 -13  -8   4 569.290 89.1052   1
  13   8  -4 432.065 109.526   2
 -13   8   4 532.258 102.439   2
 -12  -8   4-20.2055 37.8448   1
 -12   8   4 143.095 55.8559   2
  12   8  -4 123.221 75.2711   2
 -11   8   4 6982.17 299.884   2
  11   8  -4 7022.37 405.357   2
 -11  -8   4 6999.41 250.033   1
 -10  -8   4 34.4020 30.3653   1
  10   8  -4 30.3849 56.6562   2
 -10   8   4 91.0042 49.0414   2
  -9   8   4 6580.03 243.362   2
  -9  -8   4 7291.96 219.325   1
   9   8  -4 6993.48 380.874   2
  -8  -8   4 1973.27 108.053   1
  -8  -8   4 1490.24 178.500   2
  -8   8   4 1695.28 187.816   1
   8   8  -4 1857.66 195.141   2
  -8   8   4 1910.99 118.907   2
   7   8  -4 1762.73 182.369   2
  -7  -8   4 1697.42 91.4289   1
  -7   8   4 1944.94 196.774   1
  -7   8   4 1906.55 103.040   2
   6   8  -4 4155.95 129.708   1
  -6   8   4 3832.89 123.051   2
   6   8  -4 4052.17 266.057   2
  -6   8   4 3981.08 266.773   1
   5   8  -4 9096.72 194.729   1
   5   8  -4 9005.36 388.635   2
  -5   8   4 8697.67 150.766   2
  -5   8   4 8663.82 380.439   1
   4   8  -4 20708.4 318.549   1
   4   8  -4 20292.5 570.250   2
  -4   8   4 20436.6 569.185   1
   3   8  -4 200.478 69.9991   2
  -3   8   4 117.425 18.8222   2
   3   8  -4 140.622 37.9294   1
   2  -8  -4 1861.25 169.761   1
   2   8  -4 1721.70 114.365   1
  -2   8   4 1771.15 74.8064   2
  -2   8   4 1832.81 168.232   1
  -1   8   4 1238.82 136.530   1
   1  -8  -4 1293.55 145.716   1
  -1   8   4 1292.41 75.7640   2
   0  -8  -4 1157.25 90.7205   2
   0   8   4 1136.21 129.693   1
   0   8   4 876.971 72.7688   2
   0  -8  -4 1080.28 129.875   1
  -1  -8  -4 189.320 43.4372   2
   1   8   4 241.022 46.8723   2
   1   8   4 290.099 73.0454   1
  -1  -8  -4 219.962 70.1361   1
   2   8   4 2728.22 154.885   2
  -2  -8  -4 2599.04 202.725   1
   2   8   4 2829.23 202.877   1
  -2  -8  -4 2584.18 163.151   2
   3   8   4 34.8256 37.7200   2
   3   8   4 7.74064 39.8565   1
  -3  -8  -4 8.22612 47.7993   1
  -4  -8  -4 3047.34 211.147   2
   4   8   4 3114.25 221.972   1
   4   8   4 2998.54 188.523   2
  -4  -8  -4 3079.44 230.546   1
  -5  -8  -4 470.607 95.8116   2
  -5  -8  -4 330.835 89.5061   1
   5   8   4 309.548 83.9974   1
   5   8   4 556.926 96.4118   2
  -6  -8  -4 696.021 125.917   1
   6   8   4 728.462 111.861   2
  -6  -8  -4 755.163 125.233   2
   7   8   4 685.401 115.830   2
  -7  -8  -4 758.237 132.110   1
  -8  -8  -4 1880.48 210.372   1
  -9  -8  -4 2374.68 237.336   1
 -10  -8  -4 353.045 111.109   1
 -11  -8  -4 3.37251 56.3496   1
 -12  -8  -4 507.344 127.299   1
 -13  -8  -4 15.0455 89.1600   1
  14   9  -4-132.205 93.8307   2
  13   9  -4 47.2918 75.7290   2
 -12   9   4 6953.05 322.420   2
  12   9  -4 6755.99 423.677   2
 -12  -9   4 6716.89 267.670   1
 -11  -9   4 7036.15 256.909   1
 -11   9   4 6751.79 292.589   2
  11   9  -4 7307.61 426.330   2
 -10   9   4 7037.02 274.571   2
 -10  -9   4 7288.63 244.054   1
  10   9  -4 7599.38 422.238   2
  -9  -9   4 3334.01 155.419   1
  -9   9   4 3748.76 182.445   2
   9   9  -4 3756.37 290.885   2
  -8  -9   4 1492.52 100.511   1
  -8   9   4 1667.91 110.412   2
   8   9  -4 1627.82 192.797   2
   7   9  -4 5539.28 169.527   1
  -7   9   4 5481.62 174.420   2
   7   9  -4 5658.13 338.603   2
   6   9  -4 8323.07 205.558   1
  -6   9   4 8276.10 184.262   2
  -6   9   4 8524.15 406.011   1
   6   9  -4 8491.34 402.163   2
  -5   9   4 657.526 52.1964   2
   5   9  -4 833.737 132.062   2
  -5   9   4 746.795 47.8455   2
   5   9  -4 736.167 65.2072   1
  -5   9   4 653.633 113.336   1
  -4   9   4 206.712 27.4761   2
   4   9  -4 119.995 58.6215   2
   4   9  -4 200.970 41.4386   1
  -4   9   4 206.321 65.8780   1
   3   9  -4 2851.00 224.778   2
  -3   9   4 3193.37 231.810   1
   3   9  -4 3122.67 153.216   1
  -3   9   4 2899.16 98.5731   2
   2   9  -4 10283.2 416.093   2
   2  -9  -4 10218.3 407.554   1
   2   9  -4 10085.1 294.816   1
  -2   9   4 9770.97 199.816   2
  -2   9   4 10057.1 403.989   1
  -1   9   4 2330.82 196.017   1
  -1   9   4 2125.56 106.266   2
   1   9  -4 2478.12 158.284   1
   1  -9  -4 2135.53 189.238   1
   0   9   4 4076.59 162.924   2
   0   9   4 3945.85 249.098   1
   0  -9  -4 4004.28 259.359   1
  -1  -9  -4 16.2650 26.6402   2
   1   9   4-7.26053 48.5667   1
  -1  -9  -4 16.6919 41.6839   1
   1   9   4 44.4058 32.0263   2
  -2  -9  -4 16611.1 431.751   2
   2   9   4 15980.5 387.934   2
   2   9   4 17934.0 524.448   1
  -2  -9  -4 16693.0 533.814   1
  -3  -9  -4 1393.23 164.415   1
   3   9   4 1171.28 144.434   1
   3   9   4 1089.29 111.788   2
   4   9   4 4260.02 266.916   1
   4   9   4 3903.71 222.253   2
  -4  -9  -4 3905.57 270.560   1
  -4  -9  -4 4429.12 256.858   2
  -5  -9  -4 676.568 117.285   2
  -5  -9  -4 412.013 103.761   1
   5   9   4 446.459 86.4229   2
  -6  -9  -4-6.12111 47.7486   2
   6   9   4 42.5231 42.6404   2
  -6  -9  -4 62.1561 86.5596   1
  -7  -9  -4 8892.90 430.571   1
   7   9   4 9138.02 396.539   2
  -8  -9  -4 2383.93 233.070   1
   8   9   4 2542.83 222.808   2
  -9  -9  -4 1.01408 67.7068   1
 -10  -9  -4 10.9344 66.7670   1
 -11  -9  -4 601.212 140.111   1
 -12  -9  -4 1221.45 207.316   1
  14  10  -4 9600.50 541.581   2
  13  10  -4 8309.16 495.565   2
  12  10  -4 2584.64 270.698   2
 -11 -10   4 310.515 61.9256   1
  11  10  -4 444.201 133.305   2
  10  10  -4 3607.84 302.871   2
 -10 -10   4 3189.46 165.816   1
 -10  10   4 3090.88 185.662   2
  -9  10   4 32253.0 530.048   2
  -9 -10   4 32542.1 502.779   1
   9  10  -4 31989.8 860.825   2
  -8  10   4 459.207 63.3635   2
   8  10  -4 381.024 100.144   2
   7  10  -4 134.976 62.8256   2
   7  10  -4 265.027 44.6490   1
  -7  10   4 252.951 46.7051   2
  -6  10   4 3104.77 118.001   2
   6  10  -4 2820.49 242.900   2
   6  10  -4 3184.32 140.472   1
  -5  10   4 8051.69 192.732   2
   5  10  -4 8477.53 236.815   1
   5  10  -4 8593.29 412.021   2
   4  10  -4 18265.1 366.503   1
  -4  10   4 17422.7 264.215   2
  -4  10   4 19527.8 608.740   1
   4  10  -4 18938.1 599.744   2
   3  10  -4 7660.85 376.841   2
  -3  10   4 7347.77 174.700   2
  -3  10   4 7396.76 370.650   1
   3  10  -4 7530.24 255.352   1
  -2  10   4 48.2852 53.7084   1
   2  10  -4 64.9056 62.6480   2
   2 -10  -4-12.9419 64.3957   1
   2  10  -4 20.2695 39.3914   1
  -2  10   4-1.68978 20.1502   2
   1 -10  -4 16.5715 55.1059   1
  -1  10   4 114.696 65.6612   1
  -1  10   4 61.4218 27.7570   2
   1  10  -4 17.4969 32.8323   1
   0 -10  -4 2182.92 200.779   1
   0  10   4 1987.30 189.021   1
   0  10  -4 2195.91 170.791   1
   0  10   4 1945.00 120.832   2
   1  10   4 25144.8 653.213   1
  -1 -10  -4 24447.8 668.228   1
   1  10   4 24198.7 459.479   2
   2  10   4 2966.04 177.190   2
   2  10   4 2893.73 226.549   1
  -2 -10  -4 3001.60 238.367   1
  -3 -10  -4 358.425 84.5519   2
   3  10   4 186.832 65.8245   1
   3  10   4 130.173 49.9899   2
  -3 -10  -4 222.996 78.5680   1
  -4 -10  -4 21797.3 588.650   2
  -4 -10  -4 21185.6 646.576   1
   4  10   4 21128.3 527.797   2
  -5 -10  -4 6393.99 339.692   2
   5  10   4 6123.60 299.806   2
  -5 -10  -4 5826.40 345.665   1
  -6 -10  -4 1187.50 163.134   2
  -6 -10  -4 1498.21 186.320   1
   6  10   4 951.433 132.242   2
  -7 -10  -4 281.622 94.5502   1
   7  10   4 257.456 81.0937   2
  -8 -10  -4 66.9283 84.7288   1
   8  10   4 80.4743 74.4004   2
  -9 -10  -4 2604.36 259.506   1
   9  10   4 2962.57 254.302   2
 -10 -10  -4 523.958 131.263   1
 -11 -10  -4 231.807 104.078   1
 -12 -10  -4 4229.77 363.365   1
  13  11  -4 1589.53 230.085   2
  12  11  -4 297.655 116.046   2
  11  11  -4 4024.92 337.663   2
 -10 -11   4 6547.82 244.580   1
  10  11  -4 6786.17 426.273   2
  -9  11   4 311.124 56.9074   2
   9  11  -4 316.343 114.187   2
  -8  11   4 3305.60 154.076   2
   8  11  -4 3313.72 155.058   1
   8  11  -4 3004.20 272.610   2
  -7  11   4 15744.3 303.361   2
   7  11  -4 16230.7 337.834   1
   7  11  -4 15722.0 599.315   2
   6  11  -4 1575.10 188.932   2
  -6  11   4 1467.96 95.9337   2
  -6  11   4 1826.16 94.0118   2
   6  11  -4 1688.95 113.370   1
   5  11  -4 7861.66 410.225   2
   5  11  -4 8759.82 259.927   1
  -5  11   4 7747.30 200.898   2
   4  11  -4-62.3675 63.9436   2
   4  11  -4-19.6422 39.4683   1
  -4  11   4 50.5621 20.5872   2
   3  11  -4 11226.7 475.538   2
  -3  11   4 11838.7 244.419   2
   3  11  -4 11878.5 342.895   1
   2  11  -4 17443.7 591.343   2
   2  11  -4 17883.4 443.128   1
  -2  11   4 18353.1 331.207   2
   1  11  -4 1104.16 123.791   1
   1  11  -4 1042.25 151.754   2
   1 -11  -4 1315.37 167.980   1
  -1  11   4 1079.49 89.9485   2
   0  11   4 1751.07 122.952   2
   0  11  -4 1406.47 143.681   1
   0 -11  -4 1837.43 194.125   1
  -1  11  -4 2685.62 208.062   1
  -1 -11  -4 2697.29 233.510   1
   1  11   4 2710.49 163.411   2
  -2 -11  -4 10807.9 466.903   1
   2  11   4 11018.9 347.897   2
  -3 -11  -4 4042.72 292.719   1
  -3 -11  -4 3659.65 237.168   2
   3  11   4 3760.99 217.801   2
   4  11   4 879.646 118.084   2
  -4 -11  -4 854.030 125.378   2
  -4 -11  -4 924.518 145.865   1
  -5 -11  -4 278.971 81.7660   2
  -5 -11  -4 466.260 111.403   1
   5  11   4 205.350 67.6337   2
  -6 -11  -4 459.268 118.615   1
   6  11   4 409.257 98.6362   2
  -7 -11  -4 63.7928 56.8364   1
   7  11   4 161.643 74.8134   2
   8  11   4 9611.41 443.160   2
  -8 -11  -4 9297.24 485.046   1
   9  11   4 2395.93 237.314   2
  -9 -11  -4 2328.32 253.685   1
 -10 -11  -4 106.638 81.2979   1
 -11 -11  -4 130.968 77.1910   1
  12  12  -4 51.5812 74.4859   2
  11  12  -4 288.394 107.712   2
  10  12  -4 102.660 81.6970   2
   9  12  -4 477.679 121.882   2
   8  12  -4 1705.77 221.217   2
   7  12  -4 40.7932 65.2601   2
   7  12  -4 12.2250 37.0308   1
  -7  12   4 91.1889 37.9087   2
  -7  12   4 89.6562 28.6068   2
   6  12  -4 1350.51 184.346   2
  -6  12   4 971.820 84.2414   2
   6  12  -4 1506.07 114.894   1
   5  12  -4 1128.14 166.701   2
  -5  12   4 850.111 75.4618   2
   5  12  -4 905.861 94.0626   1
   4  12  -4 6665.62 261.040   1
  -4  12   4 6025.39 184.506   2
   4  12  -4 6489.45 383.351   2
   3  12  -4 3566.54 280.166   2
  -3  12   4 3308.93 142.394   2
   3  12  -4 3308.32 194.522   1
   2  12  -4 6832.16 386.818   2
   2  12  -4 6666.68 290.622   1
  -2  12   4 6666.56 213.501   2
   1  12  -4 4309.64 307.185   2
   1  12  -4 3969.68 238.449   1
   1 -12  -4 4166.38 300.360   1
  -1  12   4 3928.20 176.311   2
   0 -12  -4 785.132 137.977   1
   0  12  -4 568.188 99.1671   1
   0  12   4 483.477 74.9060   2
  -1  12  -4 740.215 119.320   1
  -1 -12  -4 570.345 123.981   1
   1  12   4 570.237 79.4063   2
  -2  12  -4 2094.59 202.937   1
  -2 -12  -4 1848.82 207.064   1
   2  12   4 1688.53 143.516   2
   3  12   4 1726.90 155.740   2
  -3 -12  -4 1970.02 179.280   2
  -3 -12  -4 2069.87 219.837   1
  -4 -12  -4 1875.22 187.756   2
   4  12   4 1999.89 176.338   2
  -4 -12  -4 1827.76 209.408   1
  -5 -12  -4 483.645 107.292   2
   5  12   4 441.493 97.8163   2
  -5 -12  -4 384.774 100.470   1
   6  12   4 576.322 113.287   2
  -6 -12  -4 558.460 125.625   1
   7  12   4 271.659 85.2698   2
  -7 -12  -4 422.950 121.560   1
  -8 -12  -4 113.686 89.7974   1
   8  12   4 40.6554 59.6198   2
  -9 -12  -4 392.534 118.831   1
   9  12   4 325.315 115.939   2
 -10 -12  -4 1354.09 206.785   1
 -11 -12  -4 110.376 93.2799   1
  11  13  -4 169.081 93.9641   2
  10  13  -4 525.703 142.040   2
   9  13  -4 781.426 162.233   2
   8  13  -4 3657.87 317.549   2
   7  13  -4 4581.90 346.731   2
   6  13  -4 846.904 158.554   2
  -6  13   4 631.380 72.1528   2
   5  13  -4 845.660 149.232   2
   5  13  -4 864.890 100.944   1
  -5  13   4 798.443 75.4210   2
   4  13  -4 4001.34 313.556   2
   4  13  -4 3911.32 212.285   1
  -4  13   4 3672.55 153.016   2
  -3  13   4-8.30450 23.0967   2
   3  13  -4-9.22480 51.4946   1
   3  13  -4-2.91929 60.9605   2
   2  13  -4 2966.49 266.678   2
  -2  13   4 2881.25 150.032   2
   2  13  -4 2829.10 200.486   1
   1  13  -4-37.7391 56.9982   2
  -1  13   4 23.4465 33.4968   2
   1  13  -4 22.5068 46.7141   1
   0  13  -4 8.11098 44.9483   1
   0  13  -4-38.4203 63.8261   2
   0 -13  -4 139.342 85.9955   1
   0  13   4 59.7074 32.0414   2
  -1 -13  -4 2811.94 262.094   1
  -1  13  -4 2524.68 217.840   1
   1  13   4 2503.74 169.692   2
   2  13   4 67.8874 51.9140   2
  -2 -13  -4 219.294 113.030   1
  -3 -13  -4 2340.70 243.569   1
   3  13   4 2048.12 173.343   2
   4  13   4 724.816 119.773   2
  -4 -13  -4 687.501 148.257   1
  -5 -13  -4 2666.55 266.483   1
   5  13   4 2479.34 211.075   2
   6  13   4 60.7453 49.9749   2
  -6 -13  -4 11.0501 60.8834   1
   7  13   4 285.446 92.7224   2
  -7 -13  -4 49.5894 88.0836   1
   8  13   4 267.997 83.7406   2
  -8 -13  -4 255.463 111.607   1
   9  13   4 1499.38 190.226   2
  -9 -13  -4 1067.12 193.687   1
 -10 -13  -4 732.724 171.187   1
  10  14  -4 72.1975 68.5356   2
   9  14  -4 2053.65 252.879   2
   8  14  -4 1749.50 228.405   2
   7  14  -4 94.3137 68.0490   2
   6  14  -4 412.723 116.621   2
   5  14  -4 10542.9 526.164   2
   4  14  -4 5067.94 362.786   2
   3  14  -4 2653.41 261.151   2
  -3  14   4 2681.93 141.534   2
   3  14  -4 2753.06 196.406   1
   2  14  -4 601.639 102.135   1
   2  14  -4 626.900 133.494   2
  -2  14   4 748.399 83.9144   2
  -1  14   4 226.987 59.3124   2
   1  14  -4 243.298 96.1293   2
   1  14  -4 338.876 86.0661   1
   0  14  -4 5305.26 363.156   2
   0  14  -4 5378.28 319.546   1
   0  14   4 5433.66 240.857   2
  -1 -14  -4 1581.17 204.172   1
   1  14   4 1080.35 115.492   2
  -2 -14  -4 50.2292 76.5860   1
   2  14   4 118.702 56.6603   2
   3  14   4 2904.90 212.185   2
  -3 -14  -4 2734.56 266.556   1
   4  14   4 19.6624 49.0445   2
  -4 -14  -4-84.6568 100.138   1
   5  14   4 6454.17 342.709   2
  -5 -14  -4 6464.92 419.908   1
   6  14   4 183.940 70.9075   2
  -6 -14  -4 208.359 114.937   1
  -7 -14  -4 4662.03 373.715   1
   7  14   4 3451.16 275.093   2
   8  14   4 3203.71 279.957   2
  -8 -14  -4 2768.64 293.418   1
   9  14   4 2265.74 243.412   2
  -9 -14  -4 1960.62 255.905   1
   9  15  -4 280.461 113.247   2
   8  15  -4 146.178 87.6398   2
   7  15  -4 7880.16 484.686   2
   6  15  -4 3776.15 335.610   2
   5  15  -4 154.199 84.5518   2
   4  15  -4 1487.09 207.974   2
   3  15  -4 485.957 134.201   2
   2  15  -4 4500.82 347.818   2
   1  15  -4 4747.39 362.558   2
   0  15  -4 3152.41 298.408   2
  -1  15  -4 410.309 115.588   2
  -2 -15  -4 2168.76 253.296   1
  -3 -15  -4 6842.74 439.474   1
   3  15   4 6587.87 319.980   2
  -4 -15  -4 206.082 80.2452   1
   4  15   4 351.412 86.6735   2
  -5 -15  -4 6639.43 440.821   1
   5  15   4 6116.56 341.230   2
   6  15   4 152.122 87.5459   2
  -6 -15  -4 80.6315 71.8907   1
  -7 -15  -4 10382.1 569.559   1
  -8 -15  -4 1015.33 186.116   1
   8  16  -4-122.510 113.597   2
   7  16  -4 864.775 179.816   2
   6  16  -4 1853.47 254.317   2
   5  16  -4 2593.98 282.328   2
   4  16  -4 2381.07 269.137   2
   3  16  -4 582.305 146.996   2
   2  16  -4 5728.89 410.214   2
   1  16  -4 884.461 164.748   2
   0  16  -4 3010.57 297.089   2
  -1  16  -4 5275.44 393.028   2
  -2  16  -4 125.323 95.5133   2
  -3 -16  -4 3387.44 320.416   1
  -4 -16  -4 96.7118 89.8186   1
  -5 -16  -4 12964.2 636.183   1
  -6 -16  -4 335.197 129.061   1
   6  17  -4 139.016 100.565   2
   5  17  -4 898.903 181.224   2
   4  17  -4 2659.96 292.560   2
   3  17  -4 840.566 169.359   2
   2  17  -4 3180.62 312.671   2
   1  17  -4 24.0564 64.0209   2
   0  17  -4 450.630 141.570   2
  -1  17  -4 1013.42 184.759   2
  -2  17  -4 607.352 161.243   2
  -3  17  -4 130.057 77.9125   2
  -4 -17  -4 5638.98 429.657   1
   4  18  -4 669.147 177.709   2
   3  18  -4 1340.28 211.932   2
   2  18  -4 599.443 148.121   2
   1  18  -4-84.7705 75.6321   2
   0  18  -4 63.9735 71.0816   2
  -1  18  -4 1790.75 245.831   2
  16   0  -5-57.7158 73.2758   2
  15   0  -5 52.8484 55.8135   2
  14   0  -5-69.7390 55.8917   2
  13   0  -5-72.5762 73.3200   2
 -12   0   5 13.7462 47.8618   2
  12   0  -5-0.33121 48.1845   2
 -11   0   5 43.6953 44.0477   2
  11   0  -5 1.49567 40.5682   2
 -10   0   5-5.72226 43.4483   2
  10   0  -5 36.3306 48.6358   2
  -9   0   5 17.8747 31.5291   2
   9   0  -5-3.13389 43.0776   2
  -8   0   5 17.1272 32.6483   2
   8   0  -5 25.6305 30.8140   2
  -7   0   5 10.4189 30.9854   2
  -7   0   5 15.9714 25.5074   1
   7   0  -5-18.9446 35.2417   2
  -6   0   5-14.8459 34.4447   2
   6   0  -5 45.7036 36.7510   2
  -6   0   5-12.5612 30.8825   1
   5   0  -5 15.5728 28.1571   2
  -5   0   5-8.20011 28.0099   1
  -4   0   5-16.1957 27.6064   1
   4   0  -5-4.84646 30.3235   2
   4   0  -5-6.56367 23.7118   1
   3   0  -5 20.6852 23.3121   1
  -3   0   5-14.6399 24.1386   1
  -2   0   5 0.64031 22.4452   1
   2   0  -5 11.2081 22.7956   1
  -1   0   5 23.0155 28.6264   1
   1   0  -5 41.9097 30.2976   1
   0   0  -5 35.6551 32.1267   1
  -1   0  -5 17.9879 41.2957   1
  -2   0  -5-0.38443 40.2529   1
  -3   0  -5-22.5908 42.7084   1
  -4   0  -5-10.5772 41.7169   1
  -5   0  -5-35.6584 39.9911   2
  -5   0  -5 70.3691 54.4496   1
  -6   0  -5-7.06511 41.1158   2
  -6   0  -5-35.1170 54.8008   1
  -7   0  -5-14.5818 59.8342   1
  -7   0  -5-2.45701 54.8526   2
  -8   0  -5-115.151 67.7122   1
  -9   0  -5 35.7083 68.1822   1
 -10   0  -5 31.6216 63.5871   1
 -11   0  -5 32.4707 79.2982   1
 -12   0  -5 48.0569 73.7238   1
 -13   0  -5-66.6896 92.5215   1
 -18  -1   5 197.016 92.7109   1
 -17  -1   5 1892.83 208.507   1
  17   1  -5 1511.47 204.055   2
  16   1  -5-294.003 95.0789   2
  15  -1  -5 2572.51 231.766   2
  15   1  -5 3060.45 259.348   2
  14  -1  -5 664.305 121.822   2
  14   1  -5 878.665 140.363   2
 -13   1   5 72.0225 75.5478   2
  13  -1  -5-11.2611 44.9479   2
  13   1  -5-35.6704 61.0916   2
 -12   1   5 22.9261 44.0160   2
 -12  -1   5 87.1246 55.1965   2
  12  -1  -5 228.294 73.4580   2
  12   1  -5 215.406 77.7954   2
  11   1  -5 2530.43 202.566   2
  11  -1  -5 2038.95 168.665   2
 -11   1   5 2516.98 198.243   2
 -11  -1   5 2076.74 192.460   2
  10  -1  -5 7207.90 297.114   2
  10   1  -5 7517.90 323.740   2
 -10   1   5 6940.55 307.019   2
 -10  -1   5 7256.11 337.265   2
  -9  -1   5 5835.36 289.785   2
   9  -1  -5 6300.71 260.477   2
   9   1  -5 5739.24 274.194   2
  -9   1   5 6668.47 282.413   2
  -8   1   5 696.094 90.9762   2
  -8  -1   5 597.625 91.5231   2
   8  -1  -5 559.449 77.9652   2
   8   1  -5 407.942 75.3745   2
  -7   1   5 7626.62 264.586   2
  -7  -1   5 7476.64 288.256   2
  -7   1   5 7111.71 246.273   1
   7  -1  -5 7463.95 246.197   2
   7   1  -5 7376.60 277.599   2
   6  -1  -5 5609.57 196.869   2
  -6   1   5 5493.33 204.190   2
  -6  -1   5 5316.47 231.238   2
  -6   1   5 5565.81 205.663   1
  -6  -1   5 5758.50 164.349   1
   6   1  -5 5678.05 229.957   2
   5   1  -5 15614.6 367.920   2
  -5  -1   5 14900.6 239.443   1
  -5   1   5 15328.0 321.188   1
   5  -1  -5 15284.2 301.795   2
  -4   1   5 32.8698 28.7418   1
   4   1  -5 6.37665 27.3436   2
   4   1  -5 4.26684 18.2982   1
   4  -1  -5-5.92765 21.0121   2
   4  -1  -5-5.62299 29.4709   1
  -4  -1   5 10.2278 21.1988   1
  -3   1   5 5573.73 182.960   1
  -3  -1   5 5686.02 146.073   1
   3  -1  -5 5498.87 187.572   1
   3   1  -5 5718.58 152.981   1
  -2   1   5 19933.2 348.287   1
   2   1  -5 19759.5 301.441   1
  -2  -1   5 19853.0 300.184   1
   2  -1  -5 18830.8 355.456   1
   1   1  -5 8842.88 220.936   1
   1  -1  -5 8756.84 251.110   1
  -1  -1   5 8740.72 221.677   1
   0   1  -5 4498.91 173.806   1
   0  -1   5 4268.55 176.283   1
   0  -1  -5 4649.47 191.743   1
  -1   1  -5 5314.00 211.099   1
  -1  -1  -5 5278.95 214.482   1
  -2   1  -5 2869.97 165.780   1
  -2  -1  -5 3007.57 174.525   1
  -3   1  -5 1526.15 132.736   1
  -3  -1  -5 1348.23 127.995   1
  -4   1  -5 3640.93 211.846   1
  -4  -1  -5 3481.93 209.629   1
  -4  -1  -5 3444.48 199.752   2
  -5   1  -5 4237.02 243.597   1
  -5  -1  -5 4169.66 240.724   1
  -5  -1  -5 4226.84 235.869   2
  -6   1  -5 314.899 83.8132   1
  -6  -1  -5 476.667 97.5941   1
  -6  -1  -5 398.368 80.7490   2
  -6   1  -5 587.383 100.339   2
  -7   1  -5 455.327 110.887   1
  -7  -1  -5 569.011 107.411   2
  -7   1  -5 614.482 112.567   2
  -7  -1  -5 670.836 117.568   1
  -8   1  -5 10670.7 453.292   1
  -8  -1  -5 11059.0 457.168   1
  -9  -1  -5 1456.77 181.923   1
  -9   1  -5 1749.70 201.018   1
 -10  -1  -5 76.2253 68.1928   1
 -10   1  -5 308.189 120.076   1
 -11  -1  -5-36.0189 59.7332   1
 -11   1  -5 36.0030 71.5083   1
 -12  -1  -5 2006.13 238.013   1
 -12   1  -5 2377.90 258.208   1
 -13   1  -5 1104.91 197.793   1
 -13  -1  -5 742.322 168.075   1
 -17  -2   5 1811.50 194.675   1
  17   2  -5 2177.41 242.533   2
 -16  -2   5-117.359 77.1622   1
  16   2  -5-22.8303 67.1372   2
 -15  -2   5 3575.89 248.293   1
  15   2  -5 3970.03 302.423   2
  14   2  -5 676.255 128.908   2
  13  -2  -5 3728.29 242.076   2
  13   2  -5 3864.64 275.721   2
 -13   2   5 3754.77 270.774   2
  12  -2  -5 2563.88 196.189   2
  12   2  -5 2375.23 206.830   2
 -12   2   5 2119.33 191.662   2
 -12  -2   5 2349.83 222.911   2
 -11   2   5 434.826 86.9179   2
 -11  -2   5 324.016 85.9381   2
  11  -2  -5 549.939 89.0422   2
  11   2  -5 445.617 96.6586   2
 -10  -2   5 7492.21 355.958   2
  10  -2  -5 6900.86 279.826   2
  10   2  -5 6868.39 321.631   2
 -10   2   5 7363.86 310.181   2
  -9  -2   5 5075.94 278.066   2
   9  -2  -5 5730.28 239.104   2
   9   2  -5 5314.71 270.266   2
  -9   2   5 5479.54 247.523   2
  -8  -2   5 11932.7 402.586   2
   8  -2  -5 12777.8 326.592   2
   8   2  -5 12970.2 399.248   2
  -8   2   5 12264.6 339.558   2
  -7   2   5 8104.60 255.199   2
   7   2  -5 8126.50 304.111   2
  -7  -2   5 8120.62 317.906   2
  -7   2   5 8215.49 282.304   1
   7  -2  -5 8362.43 241.237   2
  -6   2   5 3720.29 155.194   2
  -6  -2   5 3484.17 199.903   2
  -6   2   5 3532.44 178.483   1
  -6  -2   5 3272.22 103.732   1
   6  -2  -5 3367.51 140.472   2
   6   2  -5 3447.72 193.988   2
  -5  -2   5 1523.84 59.6046   1
   5   2  -5 1681.88 130.396   2
  -5   2   5 1532.70 114.503   1
   5  -2  -5 1575.87 89.4247   2
   4  -2  -5 5647.85 151.483   2
   4   2  -5 5473.87 229.077   2
  -4   2   5 5263.00 204.229   1
   4   2  -5 5212.29 114.656   1
   4  -2  -5 5444.78 205.922   1
  -4  -2   5 5321.97 109.079   1
  -3   2   5 12616.4 301.875   1
  -3  -2   5 12881.5 197.988   1
   3   2  -5 13144.7 200.650   1
   3  -2  -5 12811.4 314.546   1
   2  -2  -5 421.909 61.8046   1
   2   2  -5 388.374 43.6701   1
   1  -2  -5 3188.25 161.241   1
   1   2  -5 3244.13 131.211   1
   0  -2  -5 16217.5 378.568   1
   0   2  -5 17728.2 339.422   1
  -1   2  -5 42484.1 578.500   1
  -1  -2  -5 42209.5 626.182   1
  -2  -2  -5 10027.1 287.679   2
  -2   2  -5 9744.35 303.359   1
  -2  -2  -5 9782.15 319.416   1
  -3   2  -5 3489.26 200.527   1
  -3  -2  -5 3272.37 195.866   1
  -4  -2  -5 1770.60 154.101   1
  -4  -2  -5 1942.92 152.263   2
  -4   2  -5 2088.63 168.487   1
  -5  -2  -5 854.838 116.468   1
  -5   2  -5 775.936 114.207   1
  -5  -2  -5 705.751 104.049   2
  -6  -2  -5 25547.0 628.962   2
  -6  -2  -5 26188.8 639.946   1
  -6   2  -5 26287.3 641.619   1
  -7  -2  -5 13590.4 483.835   1
  -7  -2  -5 11810.5 455.800   2
  -7   2  -5 12139.5 465.341   1
  -8   2  -5 2479.52 226.459   1
  -8  -2  -5 2497.89 220.967   1
  -9  -2  -5 1218.85 168.437   1
  -9   2  -5 1594.48 193.008   1
 -10  -2  -5 6172.41 376.199   1
 -10   2  -5 6796.77 400.585   1
 -11   2  -5 8298.20 461.345   1
 -11  -2  -5 7751.06 440.426   1
 -12   2  -5 377.026 118.022   1
 -12  -2  -5 289.154 103.646   1
 -13  -2  -5 540.532 135.740   1
  17   3  -5 3791.23 322.442   2
 -17  -3   5 3519.10 261.700   1
  16   3  -5 286.316 100.872   2
 -16  -3   5 350.112 90.5914   1
 -15  -3   5 2934.15 218.987   1
  15   3  -5 3214.95 278.829   2
 -14  -3   5 10954.2 393.884   1
  14   3  -5 11066.2 492.333   2
  13   3  -5 3348.75 262.725   2
 -13   3   5 3311.70 248.748   2
 -13  -3   5 2821.51 187.753   1
 -12   3   5 8213.65 359.348   2
  12   3  -5 7918.31 389.686   2
 -12  -3   5 8500.33 299.501   1
 -11  -3   5 4720.35 308.855   2
 -11  -3   5 4333.64 200.476   1
  11  -3  -5 4653.65 236.664   2
  11   3  -5 4798.61 289.415   2
 -11   3   5 4470.35 248.794   2
 -10  -3   5 3109.97 238.530   2
  10   3  -5 3271.39 231.501   2
  10  -3  -5 3004.18 177.239   2
 -10   3   5 2962.36 188.197   2
  -9  -3   5 2933.64 219.983   2
  -9   3   5 2954.27 176.166   2
   9   3  -5 3159.63 217.067   2
   9  -3  -5 3380.96 176.156   2
  -8   3   5 225.176 50.2398   2
  -8  -3   5 292.472 70.6293   2
   8  -3  -5 204.093 43.6160   2
   8   3  -5 306.711 73.5148   2
  -7  -3   5 3093.96 206.243   2
   7  -3  -5 3333.08 142.889   2
   7   3  -5 2891.59 193.211   2
  -7   3   5 3151.26 148.469   2
  -6   3   5 9172.54 221.104   2
  -6  -3   5 9303.66 337.361   2
  -6   3   5 8701.83 301.347   1
   6  -3  -5 9092.21 205.431   2
   6   3  -5 9222.21 332.096   2
   5   3  -5 9156.27 318.833   2
   5  -3  -5 9404.41 179.299   2
  -5   3   5 8914.02 292.219   1
   4   3  -5 267.228 59.7305   2
   4  -3  -5 393.151 69.7762   1
   4  -3  -5 289.957 29.6419   2
   3  -3  -5 71.0783 40.4402   1
   3   3  -5 92.4124 20.6528   1
   2   3  -5 5284.14 140.459   1
   2  -3  -5 5225.92 218.662   1
   1   3  -5 97375.9 707.977   1
   1  -3  -5 97013.9 946.264   1
   0  -3  -5 19292.4 430.328   1
   0  -3  -5 20131.5 328.377   2
   0   3  -5 19895.9 367.459   1
  -1   3  -5 16972.1 371.611   1
  -1  -3  -5 17177.4 424.534   1
  -1  -3  -5 17566.2 348.641   2
  -2  -3  -5 52.0160 57.5011   1
  -2   3  -5 70.4344 54.9849   1
  -2  -3  -5-12.5265 28.1907   2
  -3  -3  -5 20776.5 501.212   1
  -4  -3  -5 49991.0 775.634   2
  -4  -3  -5 50042.7 811.905   1
   5   3   5 985.447 130.497   1
  -5  -3  -5 958.419 118.792   2
  -5  -3  -5 1010.46 127.515   1
  -6   3  -5 26719.6 656.760   1
  -6  -3  -5 29066.0 675.980   2
  -6  -3  -5 28328.1 670.922   1
  -7   3  -5-30.8009 75.4638   1
  -7  -3  -5-28.1113 69.6294   1
  -7  -3  -5-0.75281 45.8364   2
  -8   3  -5 1435.05 180.543   1
  -8  -3  -5 1590.20 188.085   1
  -9  -3  -5 7189.36 389.706   1
  -9   3  -5 7077.65 397.422   1
 -10   3  -5 1457.89 203.483   1
 -10  -3  -5 1335.86 180.979   1
 -11  -3  -5 303.892 110.329   1
 -11   3  -5 436.648 110.706   1
 -12  -3  -5 3114.63 293.878   1
 -12   3  -5 2962.78 294.402   1
 -13  -3  -5 3800.52 336.124   1
  17   4  -5 283.016 109.100   2
 -16  -4   5 59.0036 59.1612   1
  16   4  -5 148.206 85.0449   2
 -15  -4   5 399.848 82.3310   1
  15   4  -5 200.783 91.1596   2
  14   4  -5 782.584 147.436   2
 -14  -4   5 683.362 102.829   1
  13   4  -5 8099.66 418.243   2
 -13  -4   5 8176.99 305.388   1
 -13   4   5 8476.97 384.674   2
  12   4  -5 7812.57 395.528   2
 -12  -4   5 6604.05 255.263   1
 -12   4   5 7092.50 327.036   2
 -11  -4   5 36.2586 37.0393   1
 -11  -4   5 80.6244 52.9462   2
  11   4  -5 157.101 69.6117   2
 -11   4   5 124.135 47.7847   2
 -10  -4   5 1016.58 144.185   2
 -10  -4   5 855.872 76.9277   1
 -10   4   5 1113.05 114.140   2
  10   4  -5 880.691 130.688   2
  -9  -4   5 6682.63 341.652   2
  -9  -4   5 5996.32 169.666   1
  -9   4   5 6726.11 251.213   2
   9   4  -5 6253.08 318.428   2
  -8  -4   5 16294.4 227.567   1
  -8  -4   5 17686.6 534.191   2
  -8   4   5 16366.7 477.474   1
   8   4  -5 17574.9 509.228   2
  -8   4   5 17141.8 361.159   2
  -7  -4   5 23714.3 591.538   2
   7   4  -5 23884.6 576.809   2
  -7   4   5 25301.5 386.651   2
   6   4  -5 3777.74 222.895   2
  -6   4   5 3967.00 131.635   2
   6  -4  -5 3931.00 118.601   2
   5   4  -5 580.620 90.2100   2
   5  -4  -5 568.372 36.5666   2
   4   4  -5 3455.87 204.403   2
   4  -4  -5 3289.40 187.771   1
   3   4  -5 32252.9 269.199   1
   3  -4  -5 32678.0 580.536   1
   2  -4  -5 5380.60 111.463   2
   2   4  -5 5360.47 145.117   1
   2  -4  -5 5489.83 238.428   1
   1  -4  -5 579.085 50.2390   2
   1  -4  -5 690.168 92.3647   1
   0  -4  -5 7507.53 203.413   2
   0  -4  -5 7058.18 279.066   1
  -1  -4  -5 10236.5 342.695   1
  -1  -4  -5 10993.6 281.288   2
  -2  -4  -5 8498.90 273.222   2
  -2  -4  -5 8209.35 316.617   1
  -3  -4  -5 1388.91 136.549   1
   4   4   5-46.4773 38.7637   1
  -4  -4  -5 51.7880 42.0237   2
  -4  -4  -5 17.5773 34.1001   1
  -5  -4  -5 1658.56 160.485   2
  -5  -4  -5 1630.79 162.553   1
   5   4   5 1573.67 160.216   1
  -6  -4  -5 21776.3 597.631   2
  -6  -4  -5 21747.9 596.646   1
  -7  -4  -5 704.887 122.089   1
  -7  -4  -5 672.183 122.432   2
  -8  -4  -5 2885.78 240.536   1
  -9   4  -5 2185.62 231.921   1
  -9  -4  -5 2095.36 217.572   1
 -10   4  -5 6281.73 399.560   1
 -10  -4  -5 6080.65 377.307   1
 -11   4  -5 12702.2 582.443   1
 -11  -4  -5 12004.5 547.631   1
 -12   4  -5 74.1569 101.478   1
 -12  -4  -5 197.754 90.7032   1
 -13  -4  -5 1099.43 194.983   1
  16   5  -5 6524.41 430.841   2
 -15  -5   5 244.525 65.7181   1
  15   5  -5 181.952 91.4870   2
 -14  -5   5 318.698 75.4827   1
  14   5  -5 469.805 116.878   2
 -13  -5   5 1421.43 128.408   1
  13   5  -5 1782.98 202.444   2
 -13   5   5 1642.90 172.630   2
 -12  -5   5 2025.96 136.080   1
 -12   5   5 2297.58 183.241   2
  12   5  -5 2599.46 238.499   2
 -11   5   5 2656.79 183.794   2
  11   5  -5 2835.24 240.416   2
 -11  -5   5 2350.93 131.306   1
 -10  -5   5 2042.53 212.071   2
  10   5  -5 2282.53 212.679   2
 -10  -5   5 2047.00 107.353   1
 -10   5   5 2066.76 152.908   2
  -9  -5   5 5462.37 321.407   2
  -9   5   5 5653.77 305.350   1
  -9  -5   5 5175.35 144.570   1
   9   5  -5 5627.44 308.694   2
  -9   5   5 5423.13 217.068   2
  -8  -5   5 18.8861 43.9036   2
  -8  -5   5 46.9708 13.9293   1
  -8   5   5 104.587 63.7074   1
   8   5  -5 54.8990 46.9497   2
  -8   5   5 23.3127 26.2768   2
  -7   5   5 4717.15 258.777   1
  -7   5   5 5193.26 162.797   2
   7   5  -5 4902.88 270.015   2
   6   5  -5 73.1706 53.3598   2
  -6   5   5 33.2091 15.9942   2
   5   5  -5 16510.4 477.608   2
   4   5  -5 8646.96 336.835   2
   4  -5  -5 8193.28 314.184   1
   3  -5  -5 1287.48 129.176   1
   2  -5  -5 10424.1 141.447   2
   2  -5  -5 11931.2 374.718   1
   1  -5  -5 1226.38 70.1873   2
   1  -5  -5 1139.57 123.786   1
   0  -5  -5 139.481 51.4928   1
   0  -5  -5 202.149 42.3478   2
  -1  -5  -5 2681.20 185.274   1
  -1  -5  -5 2698.61 144.947   2
  -2  -5  -5 811.656 110.297   1
  -2  -5  -5 788.495 88.9018   2
  -3  -5  -5 1782.90 171.484   1
   3   5   5 2036.34 166.723   1
  -4  -5  -5 13235.0 447.598   1
  -4  -5  -5 12963.4 412.189   2
   4   5   5 13521.6 437.935   1
   5   5   5 1743.01 170.869   1
  -5  -5  -5 2023.76 182.991   1
  -5  -5  -5 1920.77 175.546   2
   6   5   5 2125.44 199.916   1
  -6  -5  -5 2013.03 188.976   2
  -6  -5  -5 1815.58 185.463   1
  -7  -5  -5 1224.19 157.776   1
  -7  -5  -5 1155.94 157.545   2
  -8  -5  -5 4942.49 320.106   1
  -9  -5  -5 1042.36 160.193   1
 -10  -5  -5 2304.95 239.727   1
 -11  -5  -5 207.598 79.5527   1
 -11   5  -5 476.500 127.537   1
 -12   5  -5 1087.78 202.668   1
 -12  -5  -5 806.673 167.359   1
  16   6  -5 183.193 99.8201   2
  15   6  -5 9.72241 77.3560   2
  14   6  -5 9042.40 481.925   2
 -14  -6   5 9479.14 330.194   1
 -14   6   5 9725.36 421.587   2
 -13  -6   5 754.863 90.5331   1
  13   6  -5 889.213 152.391   2
 -13   6   5 1173.30 141.312   2
 -12  -6   5 837.168 89.6552   1
  12   6  -5 824.713 145.342   2
 -12   6   5 954.554 123.022   2
 -11  -6   5 1193.27 91.2804   1
  11   6  -5 1033.55 154.231   2
 -11   6   5 1039.85 114.662   2
 -10  -6   5 4131.35 147.042   1
 -10   6   5 4227.99 288.288   1
  10   6  -5 4517.24 299.555   2
 -10   6   5 4098.36 203.571   2
  -9  -6   5 19141.9 621.593   2
  -9   6   5 18327.1 570.177   1
  -9   6   5 17581.8 379.977   2
   9   6  -5 18678.5 582.741   2
  -9  -6   5 16421.1 245.803   1
   8   6  -5 842.707 130.645   2
  -8  -6   5 961.138 142.372   2
  -8   6   5 800.062 124.158   1
  -8  -6   5 519.727 32.1960   1
  -8   6   5 810.235 73.9473   2
  -7   6   5 6770.76 327.389   1
  -7   6   5 6774.79 173.259   2
   7   6  -5 6175.96 323.288   2
   6   6  -5 11678.2 426.332   2
  -6   6   5 10305.8 157.977   2
   5   6  -5 18038.2 518.458   2
   4   6  -5 11858.0 416.036   2
   4  -6  -5 12298.6 405.164   1
   3  -6  -5 10161.1 365.279   1
   2  -6  -5 84.3531 52.4380   1
   1  -6  -5 709.866 54.8047   2
   1  -6  -5 551.240 93.4761   1
   0  -6  -5 5792.98 279.454   1
   0  -6  -5 5597.00 181.697   2
  -1  -6  -5 48.2995 33.5766   1
  -1  -6  -5 113.225 42.1162   2
  -2  -6  -5 121.211 56.2670   1
   2   6   5 24.6973 38.1642   1
  -2  -6  -5 84.7290 40.1262   2
  -3  -6  -5 3087.15 221.352   1
   3   6   5 3751.36 226.664   1
   4   6   5 722.431 115.301   1
  -4  -6  -5 804.095 125.501   1
  -4  -6  -5 575.872 94.8540   2
  -5  -6  -5 11061.8 435.580   1
   5   6   5 10664.8 415.008   1
  -5  -6  -5 10390.4 402.934   2
  -6  -6  -5 1732.47 182.410   1
  -6  -6  -5 1284.49 155.426   2
  -7  -6  -5-43.5062 55.6534   1
  -8  -6  -5 14103.7 545.575   1
  -9  -6  -5 6560.66 388.480   1
 -10  -6  -5 1967.02 224.501   1
 -11  -6  -5 74.9461 72.0597   1
 -12  -6  -5 1288.97 205.917   1
  16   7  -5 16410.3 703.663   2
  15   7  -5 178.044 84.8114   2
  14   7  -5 974.779 183.841   2
 -13  -7   5 89.9021 47.1051   1
 -13   7   5 186.049 75.9727   2
  13   7  -5 166.180 93.5661   2
 -12  -7   5 5368.73 206.152   1
  12   7  -5 5111.32 353.383   2
 -12   7   5 5110.89 267.431   2
 -11  -7   5 9676.13 247.716   1
  11   7  -5 10217.8 476.926   2
 -11   7   5 10211.0 343.146   2
 -10   7   5 854.089 97.4153   2
 -10  -7   5 756.525 63.1431   1
  10   7  -5 783.685 140.894   2
  -9   7   5 36.1890 53.8849   1
  -9  -7   5 90.9580 23.2300   1
  -9   7   5 95.7071 36.1744   2
   9   7  -5 83.1408 59.1854   2
  -8  -7   5 119.351 67.7152   2
  -8   7   5 63.7105 42.6782   1
  -8   7   5 141.847 37.5196   2
  -7   7   5 15523.4 514.727   1
  -7   7   5 14824.0 240.674   2
   7   7  -5 14886.7 514.301   2
   6   7  -5 8026.49 372.053   2
  -6   7   5 7921.95 360.577   1
   5   7  -5-28.1846 45.5569   2
   4   7  -5 357.463 84.1978   2
   4   7  -5 478.327 40.7941   1
   3   7  -5 13069.3 448.671   2
   3   7  -5 13506.7 253.621   1
   3  -7  -5 12726.8 434.895   1
   2  -7  -5 53251.2 875.428   1
   1  -7  -5 7448.80 181.132   2
   1  -7  -5 7941.38 342.816   1
   0  -7  -5 878.413 75.6444   2
   0  -7  -5 834.570 113.744   1
  -1  -7  -5 3157.46 160.794   2
   1   7   5 3310.88 216.442   1
  -1  -7  -5 2905.48 211.512   1
  -2  -7  -5 5144.45 230.913   2
   2   7   5 5375.97 278.670   1
  -2  -7  -5 5254.64 288.902   1
   3   7   5 12444.5 430.677   1
  -3  -7  -5 12166.2 446.016   1
   4   7   5 2508.43 198.807   1
  -4  -7  -5 2099.21 175.857   2
  -4  -7  -5 2321.88 201.019   1
  -5  -7  -5 2002.82 194.983   1
  -5  -7  -5 1985.01 186.061   2
   5   7   5 1956.87 188.676   1
  -6  -7  -5 9701.69 438.627   1
  -6  -7  -5 8624.62 401.090   2
  -7  -7  -5 14832.8 556.441   1
  -8  -7  -5 5572.00 353.087   1
  -9  -7  -5-87.2370 84.9680   1
 -10  -7  -5 3145.30 288.979   1
 -11  -7  -5 678.821 148.787   1
 -12  -7  -5 3767.81 346.893   1
  15   8  -5 121.802 77.7991   2
  14   8  -5 16742.2 689.807   2
  13   8  -5 1486.13 207.938   2
 -12  -8   5 80.2408 40.6476   1
 -12   8   5-32.2946 44.9115   2
  12   8  -5-100.518 80.7127   2
 -11  -8   5 7109.48 210.561   1
 -11   8   5 7232.29 286.968   2
  11   8  -5 7308.50 418.110   2
 -10  -8   5 2120.02 104.593   1
 -10   8   5 2867.46 163.157   2
  10   8  -5 2503.30 239.798   2
  -9   8   5 46215.1 574.528   2
   9   8  -5 47152.7 999.080   2
   8   8  -5 541.588 117.101   2
  -8   8   5 653.480 124.189   1
  -8   8   5 500.154 53.6344   2
  -7   8   5 5509.44 327.483   1
  -7   8   5 5416.25 134.459   2
   7   8  -5 5456.65 322.043   2
   6   8  -5 8933.71 407.231   2
  -6   8   5 9143.66 408.310   1
   5   8  -5 5855.18 326.157   2
   5   8  -5 5449.61 126.915   1
  -5   8   5 6313.25 330.039   1
   4   8  -5 37373.6 800.657   2
  -4   8   5 37400.0 787.759   1
   4   8  -5 37338.6 400.262   1
   3   8  -5 1472.32 161.938   2
   3  -8  -5 1661.06 169.046   1
   3   8  -5 1588.41 98.7582   1
  -3   8   5 1566.66 157.703   1
  -2   8   5 511.094 92.5420   1
   2  -8  -5 474.277 96.1037   1
  -1   8   5 2489.59 195.867   1
   1  -8  -5 2420.21 200.386   1
   0  -8  -5 7281.18 223.562   2
   0   8   5 6779.23 322.308   1
   0  -8  -5 6929.99 334.843   1
   1   8   5 13207.1 448.514   1
  -1  -8  -5 13031.9 464.831   1
  -1  -8  -5 12761.4 336.096   2
   2   8   5 3316.61 171.090   2
   2   8   5 3015.58 215.639   1
  -2  -8  -5 3510.04 247.868   1
  -2  -8  -5 3450.01 192.716   2
  -3  -8  -5 1095.87 148.537   1
   3   8   5 857.972 123.960   1
   4   8   5 1487.83 166.737   1
  -4  -8  -5 1465.39 154.192   2
  -4  -8  -5 1828.82 193.728   1
  -5  -8  -5 4422.95 278.679   2
  -5  -8  -5 4537.36 301.783   1
  -6  -8  -5 973.749 146.590   1
  -6  -8  -5 1114.23 154.169   2
  -7  -8  -5 1322.94 180.343   1
  -8  -8  -5 9100.76 466.911   1
  -9  -8  -5 14218.8 597.083   1
 -10  -8  -5 914.074 166.568   1
 -11  -8  -5 161.570 96.5217   1
 -12  -8  -5 8340.71 513.352   1
  14   9  -5 763.917 169.589   2
  13   9  -5 1659.62 220.085   2
  12   9  -5 13217.1 591.623   2
  11   9  -5 12932.4 572.926   2
 -11   9   5 11825.6 356.733   2
 -11  -9   5 11191.5 262.718   1
 -10  -9   5 1.98314 19.6504   1
 -10   9   5 38.4110 35.1229   2
  10   9  -5 73.9063 56.3004   2
  -9   9   5 3176.03 146.001   2
   9   9  -5 3856.95 298.379   2
  -8   9   5 2618.05 115.396   2
   8   9  -5 2821.94 254.508   2
  -7   9   5 11100.7 180.337   2
   7   9  -5 12915.5 512.484   2
   6   9  -5 4095.45 115.353   1
  -6   9   5 3952.08 281.970   1
   6   9  -5 4150.37 290.321   2
   5   9  -5 7158.77 370.818   2
   5   9  -5 6969.66 171.067   1
  -5   9   5 7758.93 385.430   1
   4   9  -5 18560.5 593.294   2
  -4   9   5 19590.5 593.783   1
   4   9  -5 18648.7 321.476   1
  -3   9   5 224.903 73.6270   1
   3   9  -5 121.540 64.6757   2
   3  -9  -5 231.082 80.2544   1
   3   9  -5 223.492 44.9401   1
   2   9  -5 22969.6 442.336   1
   2  -9  -5 23096.7 641.563   1
  -2   9   5 22170.5 611.441   1
  -1   9   5 1071.57 137.208   1
   1  -9  -5 1003.06 140.265   1
  -1   9   5 910.352 62.5407   2
   0  -9  -5 2372.77 135.616   2
   0   9   5 2190.71 192.380   1
   0   9   5 2270.26 117.138   2
   0  -9  -5 2514.38 218.576   1
  -1  -9  -5 5535.13 230.377   2
   1   9   5 5476.11 203.530   2
  -1  -9  -5 5824.74 326.155   1
   1   9   5 5721.97 309.555   1
   2   9   5 1871.14 133.426   2
   2   9   5 1821.84 181.253   1
  -2  -9  -5 1737.90 181.769   1
   3   9   5 12542.5 366.054   2
  -3  -9  -5 12823.4 497.375   1
   4   9   5 4253.72 230.698   2
  -4  -9  -5 4708.54 308.891   1
  -4  -9  -5 4627.32 270.294   2
  -5  -9  -5 2862.90 229.273   2
  -5  -9  -5 2882.91 249.407   1
  -6  -9  -5 8517.20 432.876   1
  -6  -9  -5 7836.74 404.021   2
  -7  -9  -5 14257.7 571.898   1
  -8  -9  -5 518.426 121.232   1
  -9  -9  -5 530.092 138.160   1
 -10  -9  -5 3319.19 314.253   1
 -11  -9  -5 41.7005 74.8590   1
  14  10  -5 3467.34 334.073   2
  13  10  -5 115.346 92.4704   2
  12  10  -5 5020.60 382.979   2
  11  10  -5 1780.93 229.835   2
 -10  10   5 90.9425 46.4392   2
  10  10  -5-76.0409 66.4644   2
  -9  10   5 2231.94 121.226   2
   9  10  -5 2416.96 245.180   2
   8  10  -5 1188.25 174.654   2
  -8  10   5 961.863 68.3670   2
   7  10  -5 8397.83 433.498   2
   7  10  -5 8797.05 183.751   1
  -7  10   5 7522.06 138.471   2
   6  10  -5 6594.97 172.733   1
   6  10  -5 6802.31 384.603   2
   5  10  -5 5888.20 350.127   2
   5  10  -5 6380.10 186.361   1
   4  10  -5 5899.61 348.294   2
   4  10  -5 5083.76 185.384   1
   3  10  -5 17506.0 376.947   1
   3  10  -5 17193.2 586.128   2
  -3  10   5 16934.4 564.086   1
  -2  10   5 7004.84 148.635   2
   2  10  -5 7616.70 388.271   2
   2 -10  -5 7267.22 376.902   1
   2  10  -5 7275.34 267.099   1
  -2  10   5 7803.62 380.972   1
  -1  10   5 479.674 101.285   1
   1  10  -5 355.787 67.3056   1
  -1  10   5 485.913 53.8108   2
   1 -10  -5 602.596 116.869   1
   0  10   5 8334.77 391.279   1
   0 -10  -5 8309.64 403.722   1
   0  10   5 8134.64 231.332   2
  -1 -10  -5 1048.17 107.455   2
   1  10   5 899.890 87.3886   2
  -1 -10  -5 1039.90 150.316   1
   2  10   5 7386.36 268.824   2
  -2 -10  -5 7392.35 387.887   1
  -3 -10  -5 4719.31 263.087   2
   3  10   5 5085.74 241.172   2
  -3 -10  -5 4526.35 310.446   1
  -4 -10  -5 1371.17 177.896   1
   4  10   5 1467.60 142.446   2
  -4 -10  -5 1699.59 168.206   2
   5  10   5 13153.5 437.036   2
  -5 -10  -5 12549.2 533.728   1
  -5 -10  -5 12735.3 490.000   2
  -6 -10  -5 15636.0 603.689   1
  -7 -10  -5 1800.12 218.508   1
  -8 -10  -5 9141.18 487.617   1
  -9 -10  -5 2727.31 280.516   1
 -10 -10  -5-13.0969 78.3238   1
 -11 -10  -5 683.061 166.989   1
  13  11  -5 7262.93 480.666   2
  12  11  -5 26.7871 79.9892   2
  11  11  -5 51.8968 74.2524   2
  10  11  -5 9508.90 508.980   2
   9  11  -5 296.105 110.979   2
  -8  11   5 5029.76 145.473   2
   8  11  -5 5522.71 371.027   2
   7  11  -5 419.389 114.775   2
   7  11  -5 386.922 48.1361   1
  -7  11   5 375.085 29.9255   2
  -7  11   5 290.713 27.1263   2
   6  11  -5 396.368 109.515   2
   6  11  -5 438.573 52.7058   1
   5  11  -5 18946.4 652.251   2
   5  11  -5 18632.0 350.884   1
   4  11  -5 3926.46 296.232   2
   4  11  -5 4118.48 182.685   1
   3  11  -5 7.16148 56.6359   2
  -3  11   5 5.96676 9.26621   2
   3  11  -5-10.8154 36.6778   1
   2  11  -5 870.467 143.563   2
   2 -11  -5 1028.36 155.529   1
  -2  11   5 1071.83 65.7962   2
   2  11  -5 1152.96 117.064   1
   1 -11  -5 17998.3 618.027   1
   1  11  -5 17469.8 466.280   1
  -1  11   5 17545.1 310.495   2
   0  11  -5 982.708 124.512   1
   0  11   5 909.837 82.3057   2
   0 -11  -5 945.392 155.869   1
   1  11   5 1294.34 108.994   2
  -1 -11  -5 1232.16 176.939   1
  -2 -11  -5 2308.37 228.189   1
   2  11   5 2149.17 150.588   2
  -3 -11  -5 759.715 108.824   2
   3  11   5 911.021 107.208   2
  -3 -11  -5 884.651 152.103   1
  -4 -11  -5 18074.3 560.910   2
   4  11   5 18368.8 499.005   2
  -4 -11  -5 18767.2 657.935   1
  -5 -11  -5 531.082 122.427   1
  -5 -11  -5 406.139 94.1876   2
   5  11   5 321.734 78.7355   2
  -6 -11  -5 7241.39 424.237   1
   6  11   5 6647.27 337.840   2
  -7 -11  -5 6321.73 409.472   1
  -8 -11  -5 1925.14 238.686   1
  -9 -11  -5 4843.37 380.553   1
 -10 -11  -5 1473.71 233.800   1
  12  12  -5 8488.90 518.251   2
  11  12  -5 1916.44 243.451   2
  10  12  -5 1540.45 218.969   2
   9  12  -5 382.520 116.679   2
   8  12  -5 6839.59 423.842   2
   7  12  -5 7822.78 445.158   2
   6  12  -5 12317.1 284.856   1
   6  12  -5 11811.5 541.232   2
   5  12  -5 1191.15 177.072   2
   5  12  -5 1370.86 107.062   1
   4  12  -5 168.048 77.9603   2
   4  12  -5 155.373 49.2550   1
   3  12  -5 22966.7 731.102   2
   3  12  -5 23589.0 500.318   1
  -3  12   5 20907.3 244.591   2
   2  12  -5 56.0060 57.5837   2
  -2  12   5 34.4934 23.0304   2
   2  12  -5 20.6128 37.7061   1
   1  12  -5 4568.95 327.557   2
   1 -12  -5 4707.72 330.873   1
   1  12  -5 4537.88 250.383   1
  -1  12   5 4465.65 165.633   2
   0  12  -5 847.580 118.980   1
   0 -12  -5 889.923 151.748   1
   0  12   5 751.192 77.3288   2
  -1  12  -5 4540.41 280.838   1
  -1 -12  -5 4471.06 328.177   1
   1  12   5 4133.45 197.915   2
  -2 -12  -5 10909.1 504.790   1
   2  12   5 10276.1 336.777   2
  -3 -12  -5 624.026 106.098   2
   3  12   5 506.959 85.7744   2
  -3 -12  -5 616.615 136.791   1
  -4 -12  -5 121.219 58.2488   2
   4  12   5 184.159 71.2000   2
  -4 -12  -5 97.4796 63.9838   1
   5  12   5 712.817 113.607   2
  -5 -12  -5 773.173 150.257   1
   6  12   5 13868.2 495.552   2
  -6 -12  -5 14668.9 626.649   1
  -7 -12  -5 2433.45 266.229   1
  -8 -12  -5 756.614 168.454   1
  -9 -12  -5-53.7831 93.5763   1
  11  13  -5 655.494 154.563   2
  10  13  -5 12918.4 624.951   2
   9  13  -5 1651.15 225.438   2
   8  13  -5 7867.03 471.719   2
   7  13  -5 6.79752 60.4566   2
   6  13  -5 3930.53 325.930   2
   5  13  -5 21305.2 740.322   2
   4  13  -5 8377.67 292.006   1
   4  13  -5 8905.90 476.032   2
   3  13  -5 4025.26 321.246   2
  -3  13   5 3612.75 113.737   2
   3  13  -5 4497.40 231.312   1
   2  13  -5 88.8733 51.2410   1
   2  13  -5 121.370 79.2928   2
  -2  13   5 71.4733 27.0752   2
   1  13  -5 6652.86 408.202   2
   1 -13  -5 6162.91 395.714   1
   1  13  -5 5806.52 298.328   1
  -1  13   5 6324.42 206.276   2
   0  13  -5 1838.57 177.839   1
   0  13   5 1366.10 109.837   2
   0 -13  -5 1647.54 212.573   1
   1  13   5 1404.79 123.398   2
  -1  13  -5 1488.48 173.315   1
  -1 -13  -5 1473.58 197.351   1
  -2 -13  -5 327.612 102.114   1
   2  13   5 211.160 63.1529   2
   3  13   5-15.1787 38.2458   2
  -3 -13  -5 1.07854 58.9440   1
   4  13   5 20651.4 553.895   2
  -4 -13  -5 20045.5 734.785   1
   5  13   5 1747.00 175.182   2
  -5 -13  -5 2027.28 238.022   1
   6  13   5 1024.29 143.620   2
  -6 -13  -5 1028.96 181.601   1
  -7 -13  -5 2955.43 300.512   1
  -8 -13  -5 5834.72 431.003   1
  -9 -13  -5 8520.00 525.947   1
  10  14  -5 2912.61 311.161   2
   9  14  -5 43.5139 72.0242   2
   8  14  -5 1245.09 200.712   2
   7  14  -5 1032.20 175.832   2
   6  14  -5 3206.39 301.277   2
   5  14  -5 177.560 94.1580   2
   4  14  -5 50.4439 59.2395   2
   3  14  -5 13781.3 604.809   2
   2  14  -5 3619.64 313.866   2
   1  14  -5 3650.90 250.637   1
   1  14  -5 3607.98 312.695   2
   0  14  -5 1097.65 177.812   2
   0 -14  -5 1214.32 191.710   1
   0  14   5 730.718 86.7437   2
  -1 -14  -5 3458.89 302.156   1
   1  14   5 3245.76 187.579   2
   2  14   5 9172.41 334.966   2
  -2 -14  -5 9720.34 517.435   1
  -3 -14  -5 5104.86 381.669   1
   3  14   5 5517.58 277.136   2
  -4 -14  -5 960.943 178.904   1
   4  14   5 1164.55 140.131   2
  -5 -14  -5 4206.96 355.127   1
   5  14   5 4110.45 269.223   2
   6  14   5 3891.15 272.849   2
  -6 -14  -5 4033.91 349.789   1
  -7 -14  -5 2025.82 262.203   1
  -8 -14  -5 2015.83 258.636   1
   9  15  -5 2251.39 277.990   2
   8  15  -5 9065.48 537.445   2
   7  15  -5 5359.39 413.029   2
   6  15  -5 4434.70 368.572   2
   5  15  -5 2870.68 297.364   2
   4  15  -5 4526.50 368.626   2
   3  15  -5 1595.17 217.907   2
   2  15  -5 5890.21 410.053   2
   1  15  -5-85.8627 92.9226   2
   0  15  -5 4.78869 71.2612   2
  -1  15  -5-52.1453 67.8158   2
  -1 -15  -5 135.830 103.479   1
  -2 -15  -5-63.8612 92.4694   1
  -3 -15  -5-98.2535 84.0021   1
  -4 -15  -5 49.7270 72.1063   1
  -5 -15  -5 4280.64 369.845   1
  -6 -15  -5 1334.19 213.599   1
   7  16  -5 46.2592 68.3886   2
   6  16  -5 3603.58 349.021   2
   5  16  -5 1888.39 249.569   2
   4  16  -5 4172.40 363.023   2
   3  16  -5-108.586 81.4945   2
   2  16  -5 4026.97 350.563   2
   1  16  -5 2979.15 314.237   2
   0  16  -5 6174.73 441.559   2
  -1  16  -5 3286.14 326.478   2
  -2 -16  -5 391.793 138.548   1
  -3 -16  -5 2917.38 306.969   1
  -4 -16  -5-109.816 122.984   1
   5  17  -5 30.3621 95.8287   2
   4  17  -5 3976.13 366.324   2
   3  17  -5 109.228 99.9887   2
   2  17  -5 7095.27 483.894   2
   1  17  -5 2036.21 260.277   2
   0  17  -5 3305.41 325.912   2
  -1  17  -5 1028.02 200.354   2
  -2  17  -5 1456.57 231.244   2
  -3  17  -5 9672.12 578.201   2
  17   0  -6 166.160 90.6570   2
  16   0  -6 5183.56 337.832   2
  15   0  -6 23452.3 687.730   2
  14   0  -6 18218.8 580.544   2
  13   0  -6 7797.26 368.633   2
 -13   0   6 7637.73 394.778   2
  12   0  -6 5020.16 284.814   2
 -12   0   6 4850.47 299.610   2
 -11   0   6 7855.64 360.761   2
  11   0  -6 7529.78 330.702   2
 -10   0   6 87.0666 47.9592   2
  10   0  -6 69.8292 45.6207   2
  -9   0   6 31501.5 648.748   2
  -9   0   6 31351.6 536.950   1
   9   0  -6 32913.4 622.402   2
  -8   0   6 26496.7 553.638   2
  -8   0   6 26186.1 459.404   1
   8   0  -6 25337.3 519.188   2
  -7   0   6 1467.38 127.573   2
  -7   0   6 1611.63 110.744   1
   7   0  -6 1566.47 127.775   2
  -6   0   6 28657.2 430.123   1
   6   0  -6 28781.8 500.893   2
   5   0  -6 13603.5 336.486   2
   5   0  -6 14359.6 294.416   1
  -5   0   6 13476.6 279.602   1
  -4   0   6 77310.1 663.609   1
   4   0  -6 76533.0 688.572   1
  -3   0   6 4613.42 168.431   1
   3   0  -6 4743.45 178.274   1
  -2   0   6 14546.1 309.152   1
   2   0  -6 15088.7 323.175   1
  -1   0   6 258.353 53.5262   1
   1   0  -6 189.755 50.7775   1
   0   0   6 55627.6 696.274   1
   0   0  -6 59273.1 707.590   1
  -1   0  -6 4000.46 198.621   1
  -2   0  -6 1608.14 136.662   1
  -3   0  -6 15230.5 434.774   1
  -4   0  -6 848.991 114.660   1
  -5   0  -6 84302.1 1098.28   2
  -5   0  -6 81896.9 1118.30   1
  -6   0  -6 473.266 89.1760   2
  -6   0  -6 390.052 88.8211   1
  -7   0  -6 2526.20 225.030   1
  -8   0  -6 10210.0 459.991   1
  -9   0  -6 12080.0 519.592   1
 -10   0  -6 14664.7 601.239   1
 -11   0  -6-35.6667 102.290   1
 -12   0  -6 819.488 179.371   1
  18   1  -6 7.29946 72.6279   2
  17   1  -6 957.167 160.638   2
  16   1  -6 9390.69 463.436   2
  16  -1  -6 9626.35 450.311   2
  15  -1  -6 1770.48 188.467   2
  15   1  -6 1436.55 180.332   2
  14  -1  -6 484.154 98.7521   2
  14   1  -6 469.448 103.835   2
  13  -1  -6 10058.0 404.517   2
  13   1  -6 9756.01 420.613   2
 -13   1   6 9983.76 442.638   2
 -12  -1   6 16197.8 558.668   2
  12  -1  -6 15822.9 482.373   2
  12   1  -6 15887.8 516.453   2
 -12   1   6 16906.8 540.462   2
 -11  -1   6 11322.7 448.495   2
  11  -1  -6 11812.3 395.587   2
  11   1  -6 10960.5 414.219   2
 -11   1   6 11896.9 426.032   2
 -10   1   6 33.2908 47.4307   2
 -10  -1   6 26.1203 42.1213   2
  10  -1  -6-10.9012 34.2502   2
  10   1  -6 32.4449 38.5320   2
  -9   1   6 6519.93 281.009   2
  -9  -1   6 6016.97 294.805   2
   9  -1  -6 5766.75 250.604   2
  -9   1   6 5876.36 251.055   1
   9   1  -6 5935.09 278.531   2
  -8   1   6 5929.43 251.876   2
  -8  -1   6 6363.75 286.352   2
  -8  -1   6 6328.14 205.233   1
  -8   1   6 6075.31 240.077   1
   8  -1  -6 6052.40 238.396   2
   8   1  -6 6080.81 266.581   2
  -7   1   6 41544.5 616.903   2
  -7  -1   6 41515.7 686.447   2
  -7   1   6 42490.4 600.637   1
  -7  -1   6 41858.2 486.413   1
   7  -1  -6 41780.3 586.003   2
   7   1  -6 42179.4 679.429   2
   6   1  -6 106366. 1034.37   2
  -6   1   6 108642. 920.279   1
  -6  -1   6 105552. 709.875   1
   6  -1  -6 104904. 884.414   2
   5  -1  -6 21412.7 383.702   2
   5   1  -6 20592.5 440.204   2
  -5  -1   6 20894.0 303.963   1
   5   1  -6 21338.7 316.727   1
   5  -1  -6 20723.6 396.156   1
  -5   1   6 21260.9 391.574   1
  -4   1   6 52126.7 603.083   1
   4  -1  -6 52162.0 584.820   2
   4  -1  -6 50872.4 623.418   1
   4   1  -6 52189.1 510.347   1
  -4  -1   6 52431.0 482.166   1
   3  -1  -6 10.4748 32.8159   1
   3   1  -6 0.44345 28.5874   1
  -3   1   6 64.7531 41.2176   1
  -3  -1   6 18.3858 27.7069   1
   2  -1  -6 69026.7 739.396   1
   2   1  -6 69154.2 651.919   1
  -2   1   6 68568.1 710.328   1
  -2  -1   6 69423.5 643.660   1
  -1   1   6 3084.71 163.071   1
   1  -1  -6 3079.30 164.932   1
   1   1  -6 2918.28 143.417   1
  -1  -1   6 3120.97 153.020   1
   0   1  -6 2222.01 136.998   1
   0  -1  -6 2117.98 145.210   1
  -1   1  -6 1822.91 135.347   1
  -1  -1  -6 1671.21 135.474   1
  -2   1  -6 2989.04 182.702   1
  -2  -1  -6 3180.78 190.896   1
  -3  -1  -6 15602.6 441.103   1
  -3   1  -6 15587.1 439.000   1
  -4   1  -6 876.857 113.978   1
  -4  -1  -6 893.696 111.647   2
  -4  -1  -6 996.894 120.942   1
  -5  -1  -6 5892.52 303.681   1
  -5  -1  -6 6297.49 302.214   2
  -5   1  -6 5930.06 305.678   1
  -6  -1  -6 198.947 75.8595   1
  -6   1  -6 164.934 67.0663   2
  -6   1  -6 289.229 94.2922   1
  -6  -1  -6 75.6012 42.8880   2
  -7  -1  -6 26859.8 706.140   1
  -7   1  -6 27283.7 713.825   1
  -8  -1  -6 1714.64 196.506   1
  -8   1  -6 1561.97 191.001   1
  -9  -1  -6 1039.89 162.127   1
  -9   1  -6 1270.69 183.323   1
 -10  -1  -6 18042.6 663.140   1
 -10   1  -6 18170.4 670.618   1
 -11  -1  -6 1976.24 239.219   1
 -11   1  -6 2515.62 265.858   1
 -12  -1  -6 10676.7 558.643   1
 -12   1  -6 10113.8 544.772   1
  18   2  -6 4336.95 345.134   2
  17   2  -6 75.1709 64.1708   2
 -17  -2   6 313.495 86.0864   1
  16   2  -6 228.237 90.1663   2
 -16  -2   6 288.608 87.0921   1
  15  -2  -6 9929.31 428.869   2
  15   2  -6 10456.6 484.225   2
  14  -2  -6 4757.61 284.259   2
  14   2  -6 5035.32 327.661   2
  13  -2  -6 2693.51 206.090   2
  13   2  -6 2958.90 241.295   2
 -13   2   6 3051.67 237.468   2
 -12   2   6 159.224 77.5218   2
 -12  -2   6 0.42698 55.0274   2
  12  -2  -6 153.627 67.2571   2
  12   2  -6 29.4104 48.3765   2
 -11  -2   6 3721.11 264.703   2
  11  -2  -6 3648.65 213.577   2
  11   2  -6 3974.64 258.685   2
 -11   2   6 3859.66 235.067   2
 -10  -2   6 3442.27 244.290   2
  10  -2  -6 3510.20 198.141   2
  10   2  -6 3531.00 231.733   2
 -10   2   6 3843.53 221.440   2
  -9   2   6 7604.74 290.228   2
  -9  -2   6 8014.44 350.121   2
   9  -2  -6 7920.78 274.801   2
   9   2  -6 7955.06 334.371   2
  -8   2   6 655.349 83.5048   2
  -8  -2   6 551.745 91.4754   2
  -8  -2   6 650.879 59.7679   1
  -8   2   6 680.154 91.3957   1
   8  -2  -6 605.042 75.4669   2
   8   2  -6 634.426 95.5534   2
   7   2  -6 546.727 83.7322   2
  -7   2   6 644.629 75.0680   2
  -7  -2   6 684.324 56.1382   1
  -7   2   6 687.383 84.0701   1
   7  -2  -6 699.013 74.3046   2
   6   2  -6 8547.84 312.425   2
  -6  -2   6 8261.59 161.405   1
  -6   2   6 8525.13 281.255   1
   6  -2  -6 8512.00 230.726   2
   5   2  -6 5459.39 248.495   2
   5  -2  -6 5663.02 223.426   1
   5  -2  -6 5705.85 176.560   2
  -5  -2   6 5617.53 129.065   1
  -5   2   6 5549.67 220.818   1
  -4   2   6 18905.2 395.749   1
   4  -2  -6 19609.6 317.713   2
   4  -2  -6 19643.0 412.890   1
   4   2  -6 18862.3 270.140   1
  -4  -2   6 19209.4 258.915   1
   3   2  -6 8564.39 198.600   1
  -3   2   6 8650.52 269.027   1
  -3  -2   6 8459.90 195.289   1
   3  -2  -6 8482.25 274.898   1
   2   2  -6 27678.6 387.013   1
  -2   2   6 26856.1 480.132   1
   2  -2  -6 26818.3 499.592   1
   1   2  -6 23822.5 392.009   1
   1  -2  -6 23987.3 475.541   1
   0  -2  -6 42746.8 660.453   1
   0   2  -6 43390.2 582.497   1
  -1  -2  -6 12032.3 365.528   1
  -1   2  -6 11569.4 331.103   1
  -2  -2  -6 513.038 88.4197   1
  -2   2  -6 349.697 70.0185   1
  -3  -2  -6 175.535 67.9028   1
  -3   2  -6 168.073 61.6975   1
  -4   2  -6 193.560 67.0358   1
  -4  -2  -6 87.3221 44.6366   1
  -4  -2  -6 154.042 61.9357   2
  -5   2  -6 26034.0 634.443   1
  -5  -2  -6 26618.8 622.852   2
  -5  -2  -6 26343.9 639.960   1
  -6   2  -6 64.5141 69.9119   1
  -6  -2  -6-38.1494 55.3892   2
  -6  -2  -6 45.1000 52.0076   1
  -7  -2  -6 4876.55 306.781   1
  -7   2  -6 5199.57 323.844   1
  -8  -2  -6 3863.78 286.195   1
  -8   2  -6 4682.51 317.217   1
  -9   2  -6 1755.81 207.470   1
  -9  -2  -6 2118.08 224.000   1
 -10   2  -6 373.376 119.960   1
 -10  -2  -6 370.421 118.929   1
 -11   2  -6 472.562 125.882   1
 -11  -2  -6 551.425 135.271   1
 -12  -2  -6 3046.90 303.553   1
 -12   2  -6 2628.46 284.212   1
  17   3  -6 4890.88 367.064   2
  16   3  -6 677.956 150.191   2
 -16  -3   6 440.418 95.3870   1
 -15  -3   6 1425.65 145.136   1
  15   3  -6 1329.16 179.911   2
  14   3  -6 4660.30 325.042   2
 -14  -3   6 4875.41 249.847   1
 -14   3   6 4642.14 304.573   2
  13  -3  -6 7766.82 336.001   2
  13   3  -6 7111.60 385.741   2
 -13   3   6 7862.66 369.356   2
 -13  -3   6 7533.49 287.084   1
 -12   3   6 286.992 81.9001   2
  12  -3  -6 327.633 75.8855   2
  12   3  -6 339.870 102.339   2
 -11   3   6 1055.64 124.030   2
 -11  -3   6 930.679 142.307   2
  11  -3  -6 1015.57 112.274   2
  11   3  -6 805.219 125.680   2
 -10  -3   6 26185.3 683.660   2
 -10   3   6 26091.8 618.561   1
  10  -3  -6 26132.3 507.600   2
  10   3  -6 26670.3 656.346   2
 -10   3   6 26083.0 551.347   2
  -9   3   6 712.540 88.9670   2
  -9  -3   6 528.984 96.2753   2
  -9   3   6 704.327 102.514   1
   9  -3  -6 588.778 75.0545   2
   9   3  -6 653.955 108.943   2
  -8   3   6 8938.24 272.745   2
  -8  -3   6 8938.25 372.102   2
   8  -3  -6 8958.21 257.588   2
  -8  -3   6 8123.41 174.450   1
   8   3  -6 8556.58 348.051   2
   7   3  -6 319.710 69.8631   2
  -7   3   6 248.948 44.5372   2
   7  -3  -6 255.986 44.1071   2
  -7  -3   6 191.547 22.9695   1
   6   3  -6 1671.30 149.676   2
  -6   3   6 1708.58 140.645   1
   6  -3  -6 1929.47 97.2565   2
   5   3  -6 12847.0 393.984   2
   5  -3  -6 13126.6 367.342   1
  -5   3   6 13427.0 368.550   1
   5  -3  -6 13279.9 227.666   2
   4  -3  -6 1797.02 83.3272   2
   4  -3  -6 1894.85 140.152   1
   4   3  -6 1824.35 73.5960   1
  -4   3   6 1884.24 139.037   1
  -3   3   6 5807.27 237.412   1
   3   3  -6 5549.50 146.656   1
   3  -3  -6 5822.73 241.839   1
   2   3  -6 14974.0 274.010   1
   2  -3  -6 14666.4 386.557   1
   1   3  -6 4222.38 164.667   1
   1  -3  -6 3963.12 206.641   1
   0  -3  -6 6177.69 265.573   1
   0   3  -6 6339.10 224.866   1
  -1   3  -6 406.024 67.3270   1
  -1  -3  -6 496.348 68.3690   2
  -1  -3  -6 640.236 91.7782   1
  -2   3  -6 8290.61 306.543   1
  -2  -3  -6 8489.07 330.985   1
  -3  -3  -6 215.093 69.4490   1
  -3   3  -6 66.5660 47.7523   1
  -4  -3  -6 11084.5 411.361   1
  -4  -3  -6 10460.5 374.080   2
  -4   3  -6 10518.0 383.527   1
   4   3   6 10493.5 396.593   1
  -5   3  -6 119.363 68.8479   1
  -5  -3  -6 81.3152 62.2788   1
  -5  -3  -6 49.8417 53.8166   2
  -6  -3  -6 2036.82 192.494   2
  -6   3  -6 2032.72 196.501   1
  -6  -3  -6 2303.71 205.100   1
  -7   3  -6 13178.1 507.266   1
  -7  -3  -6 13970.0 519.169   1
  -8   3  -6 1278.31 171.937   1
  -8  -3  -6 1000.71 151.012   1
  -9   3  -6 16036.6 613.561   1
  -9  -3  -6 16011.5 607.331   1
 -10   3  -6 1898.64 228.282   1
 -10  -3  -6 1965.03 227.765   1
 -11   3  -6 531.295 131.756   1
 -11  -3  -6 428.224 132.082   1
 -12  -3  -6 1863.49 242.258   1
  17   4  -6 12322.7 590.819   2
  16   4  -6 2021.55 236.475   2
  15   4  -6 12717.9 565.794   2
 -15  -4   6 12055.3 395.681   1
 -14   4   6 375.387 96.8191   2
  14   4  -6 230.880 98.3652   2
 -14  -4   6 113.286 51.0846   1
  13   4  -6 1918.88 206.480   2
 -13  -4   6 1586.34 126.335   1
 -13   4   6 1635.60 166.856   2
  12   4  -6 11746.1 487.503   2
 -12  -4   6 10800.8 294.682   1
 -12   4   6 12005.7 416.953   2
 -11  -4   6 6633.36 375.048   2
  11   4  -6 6549.40 352.821   2
 -11  -4   6 6111.36 198.528   1
 -11   4   6 6232.69 279.999   2
 -10  -4   6 19233.5 607.943   2
 -10   4   6 19681.5 563.469   1
  10  -4  -6 19477.5 417.460   2
 -10  -4   6 17726.2 289.383   1
  10   4  -6 19338.8 580.633   2
 -10   4   6 18866.5 448.063   2
  -9   4   6 382.978 62.6327   2
  -9  -4   6 312.316 34.7195   1
  -9  -4   6 300.612 80.6511   2
  -9  -4   6 269.181 34.1273   1
   9  -4  -6 337.162 54.8505   2
  -9   4   6 396.781 85.3199   1
   9   4  -6 441.507 97.1275   2
   8   4  -6 134.587 58.3405   2
  -8   4   6 56.0171 33.4556   2
  -8  -4   6 174.819 65.3428   2
   8  -4  -6 172.498 37.1600   2
  -8   4   6 53.0443 36.0945   1
  -7   4   6 7161.55 198.367   2
   7  -4  -6 6785.86 177.309   2
   7   4  -6 7064.81 320.319   2
   6   4  -6 57.4324 44.4828   2
   6  -4  -6 76.0857 19.4531   2
   5   4  -6 0.55055 39.5843   2
   5  -4  -6-11.6510 39.8303   1
   5  -4  -6 6.04992 9.60014   2
   4   4  -6 119.600 18.3894   1
   4   4  -6 104.869 46.2407   2
   4  -4  -6 160.227 51.7562   1
   4  -4  -6 133.423 17.9448   2
   3   4  -6 43657.1 387.002   1
   3  -4  -6 43813.8 703.204   1
   2  -4  -6 324.206 36.5643   2
   2   4  -6 324.369 45.2676   1
   2  -4  -6 347.025 77.6524   1
   1   4  -6 4894.52 180.185   1
   1  -4  -6 4995.35 157.751   2
   1  -4  -6 5246.84 250.293   1
   0  -4  -6 4035.40 223.788   1
   0  -4  -6 3961.62 162.867   2
   0   4  -6 3927.33 182.228   1
  -1   4  -6 37532.6 606.264   1
  -1  -4  -6 38008.7 702.962   1
  -1  -4  -6 38352.1 559.765   2
  -2  -4  -6 12377.3 414.696   1
  -2   4  -6 11494.9 367.973   1
  -2  -4  -6 11905.0 347.233   2
  -3  -4  -6 1918.84 171.364   1
  -3   4  -6 1934.13 162.426   1
   3   4   6 2379.94 185.354   1
  -4  -4  -6 2388.88 182.993   2
   4   4   6 2710.43 205.695   1
  -4   4  -6 2444.35 195.509   1
  -4  -4  -6 2322.64 195.776   1
  -5  -4  -6 345.835 98.3046   1
  -5   4  -6 302.160 90.4895   1
  -5  -4  -6 337.767 81.6595   2
   5   4   6 383.081 100.210   1
  -6   4  -6 21826.5 626.931   1
  -6  -4  -6 20659.9 603.134   2
  -6  -4  -6 21546.4 632.935   1
  -7   4  -6 16512.9 573.924   1
  -7  -4  -6 17119.1 585.397   1
  -8  -4  -6 10629.5 481.504   1
  -8   4  -6 10571.1 483.021   1
  -9  -4  -6 3219.93 275.371   1
  -9   4  -6 3590.38 292.806   1
 -10  -4  -6 472.924 126.007   1
 -10   4  -6 294.620 120.017   1
 -11   4  -6 10998.1 560.561   1
 -11  -4  -6 10328.8 532.577   1
 -12  -4  -6 518.494 140.035   1
  17   5  -6 6711.51 449.192   2
  16   5  -6 860.639 167.947   2
 -15  -5   6 1496.31 138.321   1
  15   5  -6 1701.29 214.533   2
 -14  -5   6 3416.76 189.903   1
  14   5  -6 4092.34 319.279   2
 -14   5   6 3933.12 269.839   2
 -13  -5   6 2876.28 156.806   1
 -13   5   6 2827.74 215.730   2
  13   5  -6 3198.41 275.457   2
 -12   5   6-2.87979 40.8141   2
 -12  -5   6 2.33473 27.6934   1
  12   5  -6-16.5771 62.6697   2
 -11   5   6 1538.75 175.444   1
  11   5  -6 1757.97 191.040   2
 -11  -5   6 1704.64 95.2178   1
 -11   5   6 1923.72 156.001   2
 -10  -5   6 15617.1 569.799   2
 -10   5   6 15355.7 525.763   1
 -10  -5   6 13173.5 215.703   1
  10   5  -6 15674.0 542.539   2
 -10   5   6 15234.0 387.399   2
  -9   5   6 258.281 53.3608   2
  -9  -5   6 131.237 51.5389   2
  -9   5   6 158.881 71.7200   1
   9   5  -6 121.702 60.6431   2
  -8   5   6 11442.9 268.211   2
  -8   5   6 11170.2 416.258   1
   8   5  -6 11496.5 439.285   2
  -7   5   6 3587.77 124.586   2
  -7   5   6 4017.70 244.882   1
   7   5  -6 3999.03 252.300   2
   6   5  -6 7647.09 343.490   2
  -6   5   6 7620.67 326.085   1
   5   5  -6 24138.2 593.420   2
   5  -5  -6 22534.3 541.168   1
  -5   5   6 23032.4 551.520   1
   4   5  -6 9730.63 376.097   2
   4  -5  -6 9933.23 360.450   1
   3   5  -6 6655.16 154.573   1
   3  -5  -6 6477.67 288.054   1
   2   5  -6 5148.42 164.543   1
   2  -5  -6 4591.06 120.797   2
   2  -5  -6 4850.22 249.805   1
   1  -5  -6 33906.3 408.718   2
   1  -5  -6 33749.2 670.102   1
   0  -5  -6 6950.95 217.423   2
   0  -5  -6 6731.45 304.382   1
  -1  -5  -6 5538.81 280.973   1
  -1  -5  -6 5814.82 223.247   2
  -2  -5  -6 4399.89 255.869   1
   2   5   6 4695.96 253.323   1
  -2  -5  -6 4384.45 214.517   2
  -3  -5  -6 2917.55 219.470   1
   3   5   6 3293.54 222.889   1
   4   5   6 19572.8 561.723   1
  -4  -5  -6 19631.4 575.947   1
  -4  -5  -6 18865.2 514.638   2
  -5  -5  -6 3284.52 248.126   1
  -5  -5  -6 3345.04 235.212   2
  -6  -5  -6 913.528 133.979   2
  -6  -5  -6 983.524 140.158   1
  -7  -5  -6 759.205 133.005   1
  -8   5  -6 7078.60 402.780   1
  -8  -5  -6 7706.43 416.388   1
  -9   5  -6 19014.0 688.143   1
  -9  -5  -6 18827.5 675.091   1
 -10  -5  -6 194.739 108.481   1
 -10   5  -6 193.437 108.514   1
 -11  -5  -6 1285.18 198.911   1
 -11   5  -6 1152.14 192.138   1
  16   6  -6 1138.39 188.305   2
  15   6  -6 3952.52 336.774   2
 -14  -6   6 64.7238 41.8489   1
  14   6  -6-23.2553 65.9624   2
 -14   6   6 26.6450 54.6394   2
 -13  -6   6 1642.90 116.515   1
  13   6  -6 1661.92 206.913   2
 -13   6   6 1790.70 166.000   2
 -12  -6   6 8245.09 220.390   1
  12   6  -6 8542.91 443.384   2
 -12   6   6 9218.25 346.722   2
 -11   6   6 325.589 64.2761   2
 -11  -6   6 293.878 40.1083   1
  11   6  -6 277.480 87.3750   2
 -10   6   6 36.2673 34.4479   2
 -10   6   6 34.2860 45.8979   1
  10   6  -6 39.1461 58.9174   2
 -10  -6   6 3.78470 8.30631   1
   9   6  -6 116.349 69.5945   2
  -9   6   6 23.0049 30.0145   2
  -9  -6   6 55.9264 56.4835   2
  -9   6   6 80.8151 72.0032   1
  -8   6   6 17922.0 305.591   2
  -8   6   6 18594.1 561.293   1
   8   6  -6 18625.0 580.952   2
  -7   6   6 13816.9 471.367   1
   7   6  -6 13937.1 492.918   2
   6   6  -6 6345.19 327.475   2
  -6   6   6 7216.93 332.110   1
   5   6  -6 4341.38 265.374   2
   4   6  -6 2535.98 203.987   2
   4   6  -6 2092.90 66.4294   1
   4  -6  -6 2439.48 190.364   1
   4   6  -6 2039.37 67.7312   1
   3  -6  -6 37133.0 731.128   1
   3   6  -6 37636.0 384.820   1
   2  -6  -6 37.6805 11.0439   2
   2  -6  -6 48.3206 42.0745   1
   1  -6  -6 11666.1 236.224   2
   1  -6  -6 11927.5 421.416   1
   0  -6  -6 249.070 78.1579   1
   0  -6  -6 157.772 36.0296   2
  -1  -6  -6 2579.92 152.762   2
   1   6   6 2729.55 199.162   1
  -1  -6  -6 2535.25 199.832   1
  -2  -6  -6 13647.1 469.986   1
   2   6   6 14181.1 458.649   1
  -2  -6  -6 14180.5 390.895   2
   3   6   6 326.825 82.7690   1
  -3  -6  -6 463.479 102.239   1
   4   6   6 20.5866 55.6541   1
  -4  -6  -6 99.9512 64.9095   1
  -4  -6  -6-40.4515 56.0969   2
  -5  -6  -6-36.1603 51.7425   1
  -5  -6  -6 30.0400 52.6816   2
  -6  -6  -6 20141.3 639.261   1
  -6  -6  -6 20948.8 629.882   2
  -7  -6  -6 9671.85 461.926   1
  -8  -6  -6 413.308 116.740   1
  -9  -6  -6 142.757 86.8788   1
 -10   6  -6 2221.35 256.423   1
 -10  -6  -6 2009.40 242.049   1
 -11   6  -6 4024.08 357.527   1
 -11  -6  -6 3859.82 338.499   1
  16   7  -6 1481.83 217.177   2
  15   7  -6 2248.07 256.618   2
  14   7  -6 4126.13 339.876   2
 -13  -7   6 2889.13 140.059   1
  13   7  -6 3202.17 289.981   2
 -13   7   6 3678.94 231.352   2
 -12  -7   6 20.3013 21.4713   1
  12   7  -6 25.2033 55.0841   2
 -12   7   6 37.7978 38.6390   2
 -11  -7   6 117.380 22.8668   1
 -11   7   6 178.509 48.1326   2
 -10   7   6 3421.42 168.642   2
  10   7  -6 3119.96 266.406   2
   9   7  -6 969.525 147.779   2
  -9   7   6 1039.72 150.309   1
  -9   7   6 1022.54 83.0405   2
  -8   7   6 1788.38 85.6778   2
  -8   7   6 2122.80 205.859   1
   8   7  -6 2194.02 211.333   2
   7   7  -6 255.010 78.9405   2
  -7   7   6 183.230 73.4236   1
   6   7  -6 139.347 66.5750   2
  -6   7   6 244.988 70.1908   1
   5   7  -6 10140.3 427.246   2
  -5   7   6 10087.7 403.613   1
  -4   7   6 156.358 66.3000   1
   4   7  -6 184.431 65.7139   2
   4  -7  -6 129.459 52.2512   1
   4   7  -6 127.493 23.6973   1
   3  -7  -6 146.951 61.8934   1
   2  -7  -6 384.154 90.5339   1
  -1   7   6 8465.39 356.198   1
   1  -7  -6 8734.14 373.477   1
   1  -7  -6 8722.69 203.710   2
   0   7   6 125.017 47.4878   1
   0  -7  -6 343.904 52.5014   2
   0  -7  -6 176.060 65.8459   1
   1   7   6 2585.70 202.040   1
  -1  -7  -6 2461.10 149.221   2
  -1  -7  -6 2628.79 210.105   1
  -2  -7  -6 168.071 78.3336   1
   2   7   6 220.014 69.7779   1
   3   7   6 932.841 130.233   1
  -3  -7  -6 844.054 129.420   1
  -4  -7  -6 9298.02 421.047   1
  -4  -7  -6 9293.15 376.136   2
  -5  -7  -6 150.491 73.6104   1
  -5  -7  -6 30.3437 48.8002   2
  -6  -7  -6 3761.17 286.415   1
  -6  -7  -6 3405.37 262.705   2
  -7  -7  -6 4187.84 312.879   1
  -8  -7  -6 244.096 96.7420   1
  -9  -7  -6 3454.51 305.509   1
 -10  -7  -6 901.608 172.323   1
 -11  -7  -6 622.047 145.108   1
  15   8  -6 50.4830 81.3695   2
  14   8  -6 1019.37 182.621   2
  13   8  -6 1117.99 183.470   2
  12   8  -6 887.904 159.269   2
 -12   8   6 587.455 86.6220   2
 -11   8   6 1139.32 105.879   2
  11   8  -6 1243.95 178.071   2
  10   8  -6 238.753 81.1686   2
 -10   8   6 200.055 43.2645   2
   9   8  -6 4306.28 308.820   2
  -9   8   6 3969.54 143.509   2
   8   8  -6 517.387 107.202   2
  -8   8   6 396.746 32.3596   2
   7   8  -6 397.211 97.6717   2
  -7   8   6 450.742 99.7705   1
   6   8  -6 2236.14 213.834   2
  -6   8   6 2056.23 200.256   1
  -5   8   6 435.541 100.689   1
   5   8  -6 236.853 77.0418   2
   4   8  -6 7551.41 380.269   2
   4  -8  -6 7910.22 374.297   1
   4   8  -6 7269.64 172.152   1
  -4   8   6 7701.57 361.299   1
  -3   8   6 103.521 58.9416   1
   3   8  -6 49.7844 28.7985   1
   3  -8  -6 56.7194 62.1230   1
  -2   8   6-19.5449 54.6315   1
   2  -8  -6-21.9918 49.8709   1
   1  -8  -6 647.375 58.4341   2
  -1   8   6 657.767 114.234   1
   1  -8  -6 637.609 114.038   1
   0  -8  -6 296.868 50.6546   2
   0   8   6 430.957 101.225   1
   0  -8  -6 258.897 75.7014   1
  -1  -8  -6 129.496 67.8441   1
  -1  -8  -6 59.6414 27.5935   2
   1   8   6 34.3522 45.8511   1
  -2  -8  -6 1936.20 189.779   1
   2   8   6 2058.49 190.481   1
  -3  -8  -6 58.9589 48.5862   1
  -3  -8  -6 238.903 65.9900   2
  -4  -8  -6 333.743 96.6622   1
  -4  -8  -6 285.135 76.6143   2
  -5  -8  -6 170.691 82.2287   1
  -5  -8  -6 143.432 65.9526   2
  -6  -8  -6 211.331 95.8010   1
  -7  -8  -6 5051.55 354.150   1
  -8  -8  -6 5025.60 362.186   1
  -9  -8  -6 1703.05 227.266   1
 -10  -8  -6 2689.94 290.561   1
 -11  -8  -6 424.622 136.360   1
  14   9  -6 139.098 107.751   2
  13   9  -6 1007.83 175.651   2
  12   9  -6 1286.09 194.817   2
  11   9  -6 2222.39 244.293   2
 -11   9   6 2545.99 147.636   2
  10   9  -6-58.7158 68.2226   2
 -10   9   6-9.97649 21.1594   2
   9   9  -6 1074.36 168.512   2
  -9   9   6 1034.37 67.0351   2
   8   9  -6 4224.77 309.090   2
   7   9  -6 5890.77 358.398   2
   6   9  -6 289.951 91.3406   2
  -5   9   6 722.509 129.632   1
   5   9  -6 543.358 115.953   2
   5   9  -6 553.112 44.2078   1
   4   9  -6 1662.67 187.362   2
   4  -9  -6 1673.67 183.679   1
   4   9  -6 1643.15 94.0990   1
  -4   9   6 1693.40 184.444   1
   3   9  -6 44.2815 63.2089   2
   3  -9  -6-12.0391 63.6803   1
   3   9  -6 103.627 31.2863   1
  -2   9   6 5953.39 329.771   1
   2  -9  -6 5995.31 341.953   1
  -1   9   6 683.925 112.993   1
   1  -9  -6 793.474 130.756   1
   0  -9  -6 250.586 46.9912   2
   0  -9  -6 331.883 95.5561   1
   0   9   6 244.611 92.5917   1
  -1  -9  -6 3190.08 251.375   1
  -1  -9  -6 3253.31 179.738   2
  -2  -9  -6 317.714 105.057   1
  -3  -9  -6 9329.36 445.279   1
  -3  -9  -6 9148.55 364.456   2
  -4  -9  -6 1527.29 189.517   1
  -4  -9  -6 1630.42 167.992   2
  -5  -9  -6 973.367 159.458   1
  -5  -9  -6 1230.29 157.425   2
  -6  -9  -6 1884.87 216.970   1
  -7  -9  -6 227.677 97.8943   1
  -8  -9  -6 3318.41 302.885   1
  -9  -9  -6 5370.70 397.015   1
 -10  -9  -6 777.030 164.525   1
  14  10  -6 5218.64 408.627   2
  13  10  -6 1855.67 244.915   2
  12  10  -6 2764.58 285.525   2
  11  10  -6 18.1915 84.1337   2
  10  10  -6 1644.32 213.065   2
   9  10  -6 12866.9 565.473   2
  -9  10   6 9324.20 150.171   2
   8  10  -6-2.99191 68.9203   2
   7  10  -6 514.460 121.708   2
   6  10  -6 2194.97 230.518   2
   6  10  -6 1314.26 55.1613   1
   5  10  -6 146.404 68.7236   2
   5  10  -6 82.7614 24.9801   1
   4  10  -6 8017.29 420.924   2
   4  10  -6 8467.02 229.110   1
   3  10  -6 2638.81 245.277   2
   3 -10  -6 2756.32 242.009   1
   3  10  -6 2831.76 152.831   1
   2  10  -6 937.449 99.6061   1
   2 -10  -6 1241.27 166.561   1
   1 -10  -6 4022.05 293.630   1
   0 -10  -6 1995.36 127.441   2
   0 -10  -6 1958.67 206.854   1
  -1 -10  -6 1297.26 117.164   2
  -1 -10  -6 1577.07 191.031   1
  -2 -10  -6 15462.2 583.858   1
  -3 -10  -6 51.5697 34.4569   2
  -3 -10  -6 102.633 63.1538   1
  -4 -10  -6 370.445 120.363   1
  -4 -10  -6 352.026 88.6344   2
  -5 -10  -6 3140.64 281.344   1
  -5 -10  -6 3498.15 267.011   2
  -6 -10  -6 1864.87 229.489   1
  -7 -10  -6 2213.53 253.241   1
  -8 -10  -6 1846.09 237.070   1
  -9 -10  -6 368.410 128.473   1
  13  11  -6 408.726 128.069   2
  12  11  -6-165.970 101.909   2
  11  11  -6 9081.37 512.914   2
  10  11  -6 198.630 96.9553   2
   9  11  -6-34.9297 83.2414   2
   8  11  -6 612.414 134.460   2
   7  11  -6 37.2751 59.1501   2
   6  11  -6 2727.91 261.979   2
   6  11  -6 2341.26 94.9149   1
   5  11  -6 11650.3 524.004   2
   5  11  -6 11951.3 257.496   1
   4  11  -6 365.187 58.2193   1
   4  11  -6 317.677 100.896   2
   3  11  -6 316.040 87.5441   2
   3 -11  -6 405.785 98.3557   1
   3  11  -6 491.402 72.2564   1
   2 -11  -6-4.58819 58.0720   1
   2  11  -6 45.7082 43.1399   1
   1  11  -6 370.447 76.7793   1
   1 -11  -6 136.549 63.1173   1
   0 -11  -6 1577.91 194.493   1
  -1 -11  -6 3206.48 186.195   2
  -1 -11  -6 3219.54 273.394   1
  -2 -11  -6 2769.61 259.552   1
  -3 -11  -6 664.017 106.737   2
  -3 -11  -6 957.374 167.004   1
  -4 -11  -6 533.630 105.364   2
  -4 -11  -6 395.400 110.680   1
  -5 -11  -6 4326.25 340.995   1
  -6 -11  -6 2354.01 258.108   1
  -7 -11  -6 156.052 71.5548   1
  -8 -11  -6 3086.32 309.969   1
  -9 -11  -6 1456.15 228.068   1
  12  12  -6 246.080 114.534   2
  11  12  -6 131.852 95.1366   2
  10  12  -6-66.2012 84.7184   2
   9  12  -6 1233.06 195.048   2
   8  12  -6 37.2501 56.7210   2
   7  12  -6 1006.45 175.490   2
   6  12  -6 462.722 115.891   2
   5  12  -6 418.625 111.173   2
   5  12  -6 375.842 58.0692   1
   4  12  -6 43.9041 33.0813   1
   4  12  -6 183.279 93.4715   2
   3  12  -6 928.363 156.437   2
   3  12  -6 891.697 100.827   1
   2  12  -6 5219.25 362.728   2
   2  12  -6 5134.22 251.894   1
   2 -12  -6 5200.17 357.964   1
   1  12  -6 95.6709 47.9640   1
   1 -12  -6 135.873 74.2797   1
   0  12  -6 1942.23 178.861   1
   0 -12  -6 1835.26 220.163   1
  -1 -12  -6 465.445 123.027   1
  -2 -12  -6-55.9017 85.1978   1
  -3 -12  -6 457.097 121.980   1
  -4 -12  -6 177.120 93.7585   1
  -5 -12  -6 2111.87 245.024   1
  -6 -12  -6 943.358 171.581   1
  -7 -12  -6 4845.52 390.764   1
  -8 -12  -6-112.301 109.216   1
  11  13  -6 2822.78 311.407   2
  10  13  -6 158.984 83.5653   2
   9  13  -6 1304.24 208.021   2
   8  13  -6 2119.08 258.092   2
   7  13  -6 1515.45 217.539   2
   6  13  -6 6441.00 424.743   2
   5  13  -6 409.512 122.920   2
   4  13  -6 51.2718 67.3606   2
   3  13  -6 274.120 114.266   2
   2  13  -6 4133.18 337.126   2
   2  13  -6 4341.85 243.163   1
   1  13  -6 682.555 156.491   2
   1 -13  -6 1001.44 169.382   1
   1  13  -6 698.661 111.125   1
   0 -13  -6-60.2014 69.4930   1
   0  13  -6 17.2985 49.0575   1
  -1 -13  -6 132.518 97.1227   1
  -2 -13  -6 971.900 171.068   1
  -3 -13  -6 127.045 82.6432   1
  -4 -13  -6-37.3873 88.3588   1
  -5 -13  -6 2336.86 269.880   1
  -6 -13  -6 9.11865 88.6657   1
  -7 -13  -6 4152.13 371.314   1
  10  14  -6-49.5805 109.119   2
   9  14  -6 3421.24 337.573   2
   8  14  -6 4488.20 377.616   2
   7  14  -6 2974.41 309.098   2
   6  14  -6 743.423 155.284   2
   5  14  -6 3796.12 338.689   2
   4  14  -6 13606.2 628.018   2
   3  14  -6-28.5268 79.5373   2
   2  14  -6 1351.06 202.506   2
   1  14  -6 591.910 142.501   2
   1 -14  -6 871.175 165.360   1
   0 -14  -6 5431.84 395.991   1
  -1 -14  -6 87.6980 65.5425   1
  -2 -14  -6 377.178 114.567   1
  -3 -14  -6 1420.69 210.448   1
  -4 -14  -6-92.6416 97.2463   1
  -5 -14  -6 3298.64 333.707   1
  -6 -14  -6 3070.36 327.022   1
   8  15  -6-77.5649 82.9102   2
   7  15  -6 6523.62 457.934   2
   6  15  -6 7689.30 492.605   2
   5  15  -6 61.5341 82.2310   2
   4  15  -6 6377.20 445.220   2
   3  15  -6 779.091 169.621   2
   2  15  -6 12289.4 611.125   2
   1  15  -6 1533.85 218.012   2
   0  15  -6 2480.28 282.230   2
   0 -15  -6 2145.25 259.081   1
  -1 -15  -6 1254.94 206.124   1
  -2 -15  -6 2415.94 282.323   1
  -3 -15  -6 5472.80 419.156   1
  -4 -15  -6 3063.19 326.082   1
   6  16  -6 646.186 163.712   2
   5  16  -6 88.1922 85.7824   2
   4  16  -6 5714.19 436.687   2
   3  16  -6 291.405 112.559   2
   2  16  -6 4045.22 363.892   2
   1  16  -6 231.899 99.5238   2
   0  16  -6 7234.44 495.194   2
  -1  16  -6 630.293 155.184   2
  -1 -16  -6 841.194 175.942   1
   2  17  -6 4576.97 404.928   2
   1  17  -6 744.699 170.371   2
  18   0  -7 205.072 89.0479   2
  17   0  -7 46.5312 56.4357   2
  16   0  -7-25.0258 53.5330   2
  15   0  -7 68.1998 67.2671   2
  14   0  -7 161.398 66.8368   2
 -13   0   7 69.4473 49.2587   2
  13   0  -7 69.6363 53.2776   2
 -12   0   7 91.7511 49.3867   2
  12   0  -7-4.60555 43.3824   2
 -11   0   7 20.3969 50.7311   2
  11   0  -7 18.9686 44.0975   2
 -10   0   7 26.0502 39.5917   2
 -10   0   7-9.25091 34.3232   1
  10   0  -7 25.9982 34.5590   2
  -9   0   7 9.09791 39.2258   2
  -9   0   7 33.2294 36.4833   1
   9   0  -7-45.4456 52.3996   2
  -8   0   7 4.87448 35.7037   1
   8   0  -7-44.6361 43.7471   2
  -7   0   7 40.3285 31.6874   1
   7   0  -7-47.7432 47.3141   2
   6   0  -7-27.8379 34.2126   2
  -6   0   7 24.8243 30.3644   1
   5   0  -7 8.06905 35.4757   2
  -5   0   7 13.9805 31.6459   1
   5   0  -7-3.12793 28.4567   1
  -4   0   7 25.0472 31.9850   1
   4   0  -7 0.92864 28.3136   1
   3   0  -7 59.6624 41.0948   1
  -3   0   7 9.14299 29.4207   1
  -2   0   7 13.9755 30.9746   1
   2   0  -7-19.7359 35.0737   1
  -1   0   7 22.7464 35.6694   1
   1   0  -7-6.65714 35.7777   1
   0   0  -7 90.8111 44.8676   1
  -1   0  -7 24.6872 32.5864   1
   1   0   7-14.9396 40.9793   1
  -2   0  -7-18.0588 36.8587   1
  -3   0  -7-4.59683 42.1324   1
  -4   0  -7-6.68969 44.1707   1
  -5   0  -7 22.8911 58.9824   1
  -5   0  -7 50.1958 47.0259   2
  -6   0  -7-59.5114 73.7978   1
  -7   0  -7 112.951 76.7865   1
  -8   0  -7-78.4140 88.1955   1
  -9   0  -7-13.8641 71.6511   1
 -10   0  -7-149.069 94.2404   1
 -11   0  -7-40.2250 97.5555   1
  18   1  -7 87.0833 77.3841   2
  17  -1  -7 4217.25 309.331   2
  17   1  -7 4267.72 327.081   2
  16  -1  -7 264.502 84.9874   2
  16   1  -7 452.934 115.907   2
  15   1  -7-3.57204 56.1566   2
  15  -1  -7 235.278 90.0616   2
  14  -1  -7 3535.05 251.235   2
  14   1  -7 3606.92 270.817   2
 -13   1   7 1168.85 154.602   2
  13  -1  -7 950.392 130.947   2
  13   1  -7 1362.37 165.063   2
 -12   1   7 977.121 135.648   2
 -12  -1   7 1016.94 146.657   2
  12  -1  -7 1044.57 134.004   2
  12   1  -7 977.919 134.970   2
 -11   1   7 4876.19 273.264   2
 -11  -1   7 4628.13 287.517   2
 -11  -1   7 4949.56 221.103   1
  11  -1  -7 4576.49 247.648   2
  11   1  -7 4992.96 280.331   2
 -10   1   7 3412.27 217.829   2
 -10  -1   7 3716.16 245.214   2
 -10  -1   7 3641.79 178.980   1
  10  -1  -7 3436.48 205.715   2
  10   1  -7 3459.41 224.910   2
  -9  -1   7 6402.30 220.830   1
  -9   1   7 6488.87 284.617   2
  -9  -1   7 6609.69 309.663   2
  -9   1   7 6639.16 267.235   1
   9  -1  -7 6412.59 263.178   2
   9   1  -7 6474.69 292.293   2
  -8   1   7 3449.60 185.225   1
  -8  -1   7 3538.31 153.995   1
   8  -1  -7 3509.16 187.005   2
   8   1  -7 3782.36 215.819   2
  -7   1   7 17704.6 396.823   1
   7  -1  -7 17559.9 391.636   2
  -7  -1   7 17548.6 317.642   1
   7   1  -7 18175.6 458.776   2
   6  -1  -7 18678.0 395.815   2
   6   1  -7 19294.6 458.349   2
  -6  -1   7 18423.1 314.965   1
  -6   1   7 18633.5 397.201   1
  -5  -1   7 70.7206 30.7747   1
   5  -1  -7 61.8826 31.1696   2
   5   1  -7 75.5346 43.5372   2
  -5   1   7 100.878 44.2478   1
   5  -1  -7 98.0470 42.5372   1
   5   1  -7 28.8658 25.6533   1
  -4  -1   7 7248.39 204.955   1
  -4   1   7 7083.79 239.892   1
   4  -1  -7 7060.08 247.230   1
   4   1  -7 7095.19 212.997   1
   3  -1  -7 165.580 50.3161   1
  -3   1   7 272.934 54.8384   1
   3   1  -7 200.985 46.0367   1
  -3  -1   7 294.047 53.5651   1
  -2   1   7 2006.21 135.421   1
  -2  -1   7 2132.36 130.759   1
   2  -1  -7 2158.53 148.609   1
   2   1  -7 2017.76 126.835   1
   1  -1  -7 12702.4 358.944   1
   1   1  -7 12465.9 325.615   1
  -1  -1   7 12674.2 335.278   1
   0   1  -7 960.299 98.7412   1
   0  -1  -7 816.132 99.8932   1
  -1  -1  -7 111.851 50.5204   1
   1   1   7 98.7572 47.8661   1
  -1   1  -7 232.248 56.5439   1
   2   1   7 1617.22 150.977   1
  -2   1  -7 1736.35 147.396   1
  -2  -1  -7 1669.49 149.081   1
  -3   1  -7 22.9776 41.0994   1
  -3  -1  -7 18.2601 42.3626   1
  -4  -1  -7 8136.64 339.817   2
  -4   1  -7 8272.76 354.889   1
  -4  -1  -7 8627.63 369.471   1
  -5  -1  -7 14446.1 498.718   1
  -5   1  -7 14556.4 493.862   1
  -5  -1  -7 14493.7 482.231   2
  -6  -1  -7 2610.12 224.698   1
  -6   1  -7 2116.16 206.948   1
  -7   1  -7 636.375 126.166   1
  -7  -1  -7 557.650 118.667   1
  -8  -1  -7 3502.19 288.635   1
  -8   1  -7 3953.89 301.313   1
  -9  -1  -7 5069.20 354.597   1
  -9   1  -7 4991.76 354.659   1
 -10   1  -7 1156.63 187.272   1
 -10  -1  -7 1110.89 181.293   1
 -11   1  -7 732.856 164.492   1
 -11  -1  -7 724.183 156.934   1
  18   2  -7 1163.03 189.843   2
  17   2  -7 4785.32 354.375   2
  16  -2  -7 732.661 128.174   2
  16   2  -7 870.730 152.846   2
  15   2  -7 589.307 122.483   2
  15  -2  -7 578.853 101.167   2
 -14   2   7 2343.12 222.887   2
  14  -2  -7 1653.47 166.892   2
  14   2  -7 1992.75 213.042   2
 -13   2   7 8437.24 394.300   2
  13  -2  -7 8816.22 366.685   2
  13   2  -7 9237.64 424.217   2
 -12   2   7 6968.31 333.911   2
 -12  -2   7 7193.22 385.197   2
 -12   2   7 7167.07 336.663   1
  12  -2  -7 7343.55 315.046   2
  12   2  -7 7511.19 371.617   2
 -11   2   7 134.729 50.8257   2
 -11  -2   7 82.3280 66.9226   2
 -11  -2   7 77.6198 41.6439   1
 -11   2   7 25.8126 38.3041   1
  11   2  -7 71.0469 60.1613   2
  11  -2  -7 27.6445 39.3919   2
 -10   2   7 503.964 86.0622   2
 -10  -2   7 497.432 99.8844   2
 -10  -2   7 535.632 63.8176   1
 -10   2   7 349.286 73.7655   1
  10  -2  -7 623.086 90.0054   2
  10   2  -7 626.401 105.787   2
  -9   2   7 1826.33 144.058   2
  -9  -2   7 1792.32 171.464   2
  -9  -2   7 1734.94 103.434   1
   9  -2  -7 1680.89 129.839   2
   9   2  -7 1893.20 169.086   2
   8  -2  -7 15213.3 360.552   2
  -8  -2   7 14641.6 265.725   1
   8   2  -7 15621.3 463.142   2
   7   2  -7 11142.4 384.482   2
  -7  -2   7 11021.9 209.921   1
  -7   2   7 11309.4 343.561   1
   7  -2  -7 10809.7 287.308   2
   6   2  -7 960.004 113.932   2
  -6  -2   7 1118.07 66.8622   1
  -6   2   7 1145.24 111.948   1
   6  -2  -7 1073.68 86.8342   2
  -5   2   7 13726.9 358.481   1
   5  -2  -7 14608.4 308.665   2
  -5  -2   7 13376.1 233.164   1
   5   2  -7 13508.0 406.990   2
   5  -2  -7 13466.9 366.359   1
   5   2  -7 13631.6 248.363   1
  -4   2   7 1989.78 136.580   1
   4  -2  -7 1833.03 138.773   1
  -4  -2   7 2094.56 103.824   1
   4   2  -7 1961.56 103.015   1
   3   2  -7 16429.3 314.771   1
  -3  -2   7 16448.0 314.074   1
  -3   2   7 15903.1 385.532   1
   3  -2  -7 16237.6 411.849   1
   2   2  -7 2548.53 131.816   1
   2  -2  -7 2600.25 166.104   1
   1  -2  -7 4808.27 233.866   1
   1   2  -7 4656.84 195.278   1
   0   2  -7 5185.26 225.852   1
   0  -2  -7 5210.55 251.592   1
   0   2   7 5033.61 240.651   1
  -1   2  -7 16292.8 417.402   1
  -1  -2  -7 15575.1 444.457   1
   1   2   7 15909.4 438.533   1
   2   2   7 3984.41 234.412   1
  -2   2  -7 3914.47 221.306   1
  -2  -2  -7 3768.70 231.359   1
  -3  -2  -7 10.9860 40.7001   1
  -3  -2  -7-21.0087 36.3629   2
   3   2   7 80.6519 59.6258   1
  -3   2  -7 6.52373 43.2097   1
  -4  -2  -7 1909.26 170.743   2
  -4  -2  -7 2108.65 188.020   1
  -4   2  -7 2316.63 190.544   1
  -5  -2  -7 1220.62 152.255   1
  -5   2  -7 1286.56 158.726   1
  -5  -2  -7 1245.13 147.872   2
  -6   2  -7 6340.65 348.489   1
  -6  -2  -7 6247.26 346.545   1
  -7   2  -7 1789.39 201.959   1
  -7  -2  -7 2120.21 215.532   1
  -8   2  -7-9.53140 62.2333   1
  -8  -2  -7 229.139 100.740   1
  -9   2  -7 555.195 139.345   1
  -9  -2  -7 572.198 136.173   1
 -10   2  -7 1167.36 185.937   1
 -10  -2  -7 803.250 159.208   1
 -11   2  -7 6558.62 440.006   1
 -11  -2  -7 6295.56 431.591   1
  18   3  -7-76.8489 98.9420   2
  17   3  -7 1830.39 229.777   2
 -16  -3   7 1288.37 141.168   1
  16   3  -7 1741.82 218.209   2
 -15  -3   7 10480.0 361.996   1
  15   3  -7 10490.1 498.089   2
  14  -3  -7 10015.0 394.369   2
  14   3  -7 9949.21 472.907   2
 -14  -3   7 10690.8 343.154   1
 -14   3   7 9895.90 431.912   2
 -13   3   7 3406.23 256.390   1
  13  -3  -7 3396.34 218.806   2
  13   3  -7 3004.85 251.852   2
 -13   3   7 3573.38 246.363   2
 -12   3   7 12663.4 435.629   2
 -12   3   7 13238.5 475.132   1
  12  -3  -7 13172.2 403.422   2
  12   3  -7 12124.6 483.830   2
 -11   3   7 996.970 120.702   2
 -11  -3   7 802.823 135.241   2
 -11  -3   7 1094.76 87.5726   1
 -11   3   7 1115.15 137.978   1
  11  -3  -7 1017.15 110.500   2
  11   3  -7 1059.77 146.103   2
 -10   3   7 19928.1 474.326   2
 -10  -3   7 19019.9 596.241   2
 -10   3   7 19882.7 539.312   1
 -10  -3   7 18647.5 320.344   1
  10  -3  -7 20027.4 442.504   2
  10   3  -7 18876.2 563.788   2
   9   3  -7 64.5826 52.0563   2
  -9   3   7 127.759 39.3071   2
  -9  -3   7 110.214 57.1867   2
   9  -3  -7 191.365 49.8319   2
  -9   3   7 80.1089 37.4685   1
  -9  -3   7 114.240 26.7836   1
  -8  -3   7 3866.53 105.412   1
   8  -3  -7 4658.20 185.355   2
   8   3  -7 4972.60 273.240   2
   7   3  -7 164.679 56.2297   2
  -7  -3   7 121.154 18.8421   1
   7  -3  -7 303.064 47.5690   2
   6   3  -7 1417.93 143.841   2
  -6  -3   7 1114.48 51.8861   1
   6  -3  -7 1255.87 84.0455   2
   5   3  -7 11106.5 385.496   2
   5  -3  -7 11207.5 357.324   1
   5   3  -7 10526.9 185.605   1
   5  -3  -7 11672.0 241.169   2
   4  -3  -7 1878.05 149.930   1
   4   3  -7 1974.15 93.2953   1
   3   3  -7 4360.86 154.464   1
   3  -3  -7 4201.38 218.964   1
   2   3  -7 4045.42 163.409   1
   2  -3  -7 4052.01 221.626   1
   1  -3  -7 50643.1 777.368   1
   1   3  -7 52072.0 637.167   1
   0  -3  -7 15465.3 447.478   1
   0   3  -7 14431.5 368.206   1
  -1   3  -7 864.086 102.938   1
  -1  -3  -7 1006.96 100.787   2
  -1  -3  -7 852.715 114.340   1
  -2  -3  -7 3011.31 210.550   1
   2   3   7 3108.11 210.633   1
  -2   3  -7 3518.96 210.090   1
  -3   3  -7 2771.25 200.824   1
  -3  -3  -7 2738.33 187.957   2
   3   3   7 2770.76 210.482   1
  -3  -3  -7 2784.01 213.696   1
  -4   3  -7 12741.3 445.091   1
   4   3   7 12549.9 460.269   1
  -4  -3  -7 12804.5 430.844   2
  -4  -3  -7 11812.7 446.173   1
  -5   3  -7 75.1515 61.8052   1
  -5  -3  -7 16.9814 51.9676   1
  -5  -3  -7 166.789 73.0750   2
  -6   3  -7 2136.95 209.337   1
  -6  -3  -7 2504.00 233.084   1
  -7  -3  -7 89.8505 59.9987   1
  -7   3  -7 67.2509 71.3991   1
  -8  -3  -7 655.485 132.997   1
  -8   3  -7 1001.13 163.311   1
  -9   3  -7 6881.48 415.852   1
  -9  -3  -7 7097.31 419.511   1
 -10  -3  -7 56.8810 84.4709   1
 -10   3  -7 201.835 113.347   1
 -11  -3  -7 1402.23 213.305   1
 -11   3  -7 1130.84 197.143   1
  17   4  -7 1481.83 215.305   2
  16   4  -7 2004.52 236.579   2
  15   4  -7 2342.58 246.261   2
 -15  -4   7 2052.44 156.266   1
 -14  -4   7 2098.56 146.379   1
  14   4  -7 1661.95 204.689   2
 -14   4   7 1803.23 179.000   2
 -13  -4   7 1388.90 108.208   1
  13   4  -7 1815.17 204.200   2
 -13   4   7 1739.08 169.468   2
 -12   4   7 15141.4 542.462   1
  12  -4  -7 15534.8 421.072   2
  12   4  -7 15069.8 560.261   2
 -12  -4   7 13403.0 290.243   1
 -12   4   7 15276.6 460.731   2
 -11   4   7 1059.38 116.573   2
 -11  -4   7 1031.09 74.3084   1
  11  -4  -7 984.033 102.870   2
 -11   4   7 956.959 133.229   1
 -11  -4   7 857.193 66.0078   1
  11   4  -7 910.014 142.200   2
 -10   4   7-3.64171 30.3919   2
  10  -4  -7 26.1910 34.2029   2
 -10  -4   7 29.2283 14.3401   1
 -10  -4   7 48.7150 60.5350   2
 -10   4   7-6.37130 45.6161   1
 -10  -4   7-14.3000 14.7847   1
  10   4  -7 29.1918 51.1930   2
   9   4  -7 1304.29 153.440   2
  -9   4   7 1307.98 108.976   2
  -9   4   7 1479.40 155.344   1
   9  -4  -7 1410.77 104.423   2
  -8   4   7 13778.7 447.019   1
   8  -4  -7 13651.6 281.302   2
   8   4  -7 13475.0 468.296   2
   7   4  -7 7420.14 341.235   2
   7  -4  -7 6987.20 178.707   2
  -7   4   7 6994.93 307.773   1
   6   4  -7 5194.89 280.785   2
   6  -4  -7 5255.77 137.710   2
  -6   4   7 5189.08 260.835   1
   5   4  -7 11025.0 403.189   2
   5  -4  -7 10967.9 373.770   1
   5  -4  -7 10963.8 186.347   2
   4   4  -7 2042.66 84.4994   1
   4  -4  -7 2228.01 89.6468   2
   4  -4  -7 1984.99 160.058   1
  -3   4   7 22736.1 520.224   1
   3  -4  -7 22253.3 538.771   1
   3   4  -7 23212.3 331.888   1
   2   4  -7 2522.86 125.119   1
   2  -4  -7 2254.98 174.665   1
   1  -4  -7 17440.1 328.562   2
   1   4  -7 17984.0 373.686   1
   1  -4  -7 17257.2 480.326   1
   0  -4  -7 2361.92 183.069   1
   0  -4  -7 2568.01 142.685   2
   0   4  -7 2781.99 162.013   1
  -1  -4  -7 10251.2 388.198   1
  -1   4  -7 10048.5 331.693   1
   1   4   7 10777.4 383.035   1
  -1  -4  -7 10256.1 312.221   2
  -2  -4  -7 4624.40 272.290   1
  -2   4  -7 4725.31 243.484   1
   2   4   7 5247.96 277.458   1
  -3   4  -7 253.285 71.7479   1
  -3  -4  -7 450.051 82.2543   2
   3   4   7 387.370 91.2791   1
  -3  -4  -7 320.134 79.0368   1
  -4  -4  -7-106.453 61.4673   2
  -4   4  -7-40.1305 56.0699   1
  -4  -4  -7-29.5013 49.4152   1
  -5  -4  -7 75.6810 55.5343   2
  -5   4  -7-77.0511 57.5388   1
  -5  -4  -7-14.2525 51.1008   1
  -6   4  -7 4270.03 293.401   1
  -6  -4  -7 4097.82 294.991   1
  -7  -4  -7 850.930 149.097   1
  -7   4  -7 952.292 160.480   1
  -8  -4  -7 2098.86 226.018   1
  -8   4  -7 2352.81 245.172   1
  -9   4  -7 871.869 156.559   1
  -9  -4  -7 1114.28 178.263   1
 -10   4  -7 248.919 103.666   1
 -10  -4  -7-55.2339 74.0714   1
 -11  -4  -7 4491.41 371.693   1
  17   5  -7 1770.75 236.681   2
  16   5  -7 4104.19 344.495   2
  15   5  -7 2007.73 237.291   2
  14   5  -7 8664.63 464.981   2
 -14  -5   7 8066.73 253.010   1
 -14   5   7 8765.19 389.490   2
 -13   5   7 44.4971 38.8050   2
 -13  -5   7 36.7846 27.4203   1
  13   5  -7 82.4394 69.8392   2
 -12   5   7 18.8446 36.4764   2
 -12  -5   7 8.15032 18.9707   1
  12   5  -7 15.0263 54.1047   2
 -11   5   7 291.604 61.7431   2
 -11   5   7 428.517 100.915   1
 -11  -5   7 209.973 26.6756   1
 -11  -5   7 284.924 28.2933   1
  11   5  -7 409.328 97.9883   2
 -10   5   7 5073.32 214.920   2
 -10  -5   7 4962.95 328.592   2
 -10   5   7 4698.99 293.187   1
  10   5  -7 4772.76 307.006   2
   9   5  -7 174.123 66.2252   2
  -9   5   7 169.972 45.7964   2
  -9   5   7 146.065 43.7438   1
   8   5  -7 553.543 106.858   2
  -8   5   7 706.243 108.800   1
   7   5  -7 2402.70 206.325   2
  -7   5   7 2296.55 188.251   1
   6   5  -7 2304.13 197.298   2
  -6   5   7 2689.44 198.953   1
   5   5  -7 1523.31 160.208   2
   5  -5  -7 1550.47 152.121   1
  -5   5   7 1795.44 161.201   1
  -4   5   7 12550.9 411.791   1
   4   5  -7 12729.6 194.932   1
   4  -5  -7 12265.3 418.774   1
   3   5  -7 4761.47 149.001   1
  -3   5   7 4909.20 256.744   1
   3  -5  -7 4617.99 113.416   2
   3  -5  -7 4720.63 261.698   1
   2  -5  -7 7108.03 177.646   2
   2  -5  -7 6612.29 309.563   1
   2   5  -7 7348.79 216.238   1
   1   5  -7 8682.29 263.655   1
   1  -5  -7 8705.57 231.181   2
   1  -5  -7 8613.49 357.783   1
   0   5  -7 5638.87 232.631   1
   0   5   7 6177.98 291.572   1
   0  -5  -7 5605.40 211.015   2
   0  -5  -7 5365.12 288.265   1
  -1  -5  -7 22794.7 600.699   1
   1   5   7 23039.2 577.258   1
  -1  -5  -7 22369.9 464.710   2
  -1   5  -7 22440.0 501.798   1
  -2   5  -7 2996.43 200.623   1
  -2  -5  -7 3064.89 227.883   1
   2   5   7 3261.67 223.225   1
  -3   5  -7 5519.85 287.354   1
  -3  -5  -7 5379.00 309.874   1
  -3  -5  -7 5129.84 263.420   2
   3   5   7 5956.74 312.891   1
  -4   5  -7 844.885 125.227   1
  -4  -5  -7 848.696 119.178   2
  -4  -5  -7 946.040 144.330   1
  -5   5  -7 714.538 129.178   1
  -5  -5  -7 814.973 126.448   2
  -5  -5  -7 727.550 129.976   1
  -6  -5  -7 7650.91 404.663   1
  -6   5  -7 7316.60 387.146   1
  -7  -5  -7 3959.55 300.514   1
  -7   5  -7 3258.06 274.412   1
  -8   5  -7 884.048 157.862   1
  -8  -5  -7 765.790 145.457   1
  -9  -5  -7 1425.27 204.331   1
  -9   5  -7 1790.33 230.279   1
 -10   5  -7 2301.44 262.870   1
 -10  -5  -7 2750.82 287.825   1
  16   6  -7 1.85058 76.3294   2
  15   6  -7 295.158 89.3849   2
  14   6  -7 4582.18 345.177   2
 -13   6   7 126.115 51.5921   2
 -13  -6   7 52.7453 23.7467   1
  13   6  -7-3.09896 55.6518   2
  12   6  -7 2458.92 244.902   2
 -12   6   7 2327.41 170.022   2
 -11   6   7 14065.7 373.835   2
  11   6  -7 14367.8 557.979   2
 -10   6   7 67.6373 34.8130   2
  10   6  -7 120.507 69.5390   2
  -9   6   7 27279.0 398.968   2
  -9   6   7 27892.6 718.784   1
   9   6  -7 26573.9 724.969   2
   8   6  -7 336.944 92.2949   2
  -8   6   7 522.411 100.616   1
   7   6  -7 99.6440 61.3638   2
  -7   6   7 157.818 65.9138   1
  -6   6   7 10914.1 417.537   1
   6   6  -7 11003.1 443.585   2
   5   6  -7 6572.51 340.101   2
   5  -6  -7 6815.64 326.623   1
  -5   6   7 7107.44 330.098   1
  -4   6   7 60460.2 953.750   1
   4  -6  -7 60956.2 978.399   1
   4   6  -7 56380.5 410.469   1
  -3   6   7 416.109 86.7585   1
   3  -6  -7 446.877 89.6521   1
   3   6  -7 300.791 42.4248   1
   2   6  -7 423.065 61.7085   1
  -2   6   7 429.719 82.7970   1
   2  -6  -7 343.063 38.7044   2
   2  -6  -7 355.834 87.5185   1
  -1   6   7 11245.1 405.837   1
   1  -6  -7 10894.3 255.307   2
   1  -6  -7 11099.2 420.981   1
   1   6  -7 10773.5 298.492   1
   0  -6  -7 1626.35 117.193   2
   0   6  -7 1658.64 135.310   1
   0   6   7 1788.48 167.834   1
   0  -6  -7 1633.00 171.299   1
  -1  -6  -7 3972.53 199.201   2
  -1  -6  -7 3873.46 260.482   1
   1   6   7 4033.50 251.446   1
  -2  -6  -7 4636.40 290.446   1
   2   6   7 4139.69 265.817   1
  -3  -6  -7 3157.32 244.202   1
  -3  -6  -7 3641.94 228.797   2
  -4  -6  -7-1.65378 56.2122   1
  -4  -6  -7 43.6607 60.2886   2
  -5  -6  -7 624.051 128.380   1
  -5  -6  -7 409.539 89.4857   2
  -6  -6  -7 304.988 95.2647   1
  -6   6  -7 283.679 102.138   1
  -7  -6  -7 3925.20 310.337   1
  -7   6  -7 4829.96 335.511   1
  -8   6  -7 18344.3 675.963   1
  -8  -6  -7 17575.0 675.253   1
  -9  -6  -7 5272.49 388.152   1
  -9   6  -7 6203.31 411.392   1
 -10  -6  -7 4064.51 353.456   1
 -10   6  -7 4493.63 367.129   1
  16   7  -7 3201.28 320.239   2
  15   7  -7 576.266 140.955   2
  14   7  -7 4722.02 367.901   2
  13   7  -7 7626.12 446.602   2
 -12   7   7 661.184 96.8814   2
  12   7  -7 817.853 157.105   2
 -11   7   7 15227.1 367.309   2
  11   7  -7 15305.0 597.421   2
 -10   7   7 48.9324 30.3016   2
  10   7  -7 195.384 84.1366   2
   9   7  -7 4973.32 329.690   2
   8   7  -7 1180.68 163.907   2
  -8   7   7 1435.79 174.242   1
   7   7  -7 8750.98 420.584   2
  -7   7   7 9089.62 409.220   1
   6   7  -7 10744.0 457.289   2
  -6   7   7 11094.1 440.211   1
  -5   7   7 670.537 113.280   1
   5   7  -7 413.636 89.2292   2
   5  -7  -7 594.086 105.776   1
   4   7  -7 2140.07 203.534   2
   4   7  -7 1574.77 76.2553   1
   4  -7  -7 1933.26 184.328   1
   4   7  -7 1495.76 70.8889   1
  -4   7   7 1477.66 160.289   1
   3   7  -7 1584.87 93.7110   1
  -3   7   7 1365.58 149.372   1
   3  -7  -7 1616.11 175.660   1
  -2   7   7 28151.3 674.347   1
   2  -7  -7 27934.1 691.990   1
   2  -7  -7 25167.8 289.760   2
  -1   7   7 42.9297 41.9530   1
   1  -7  -7 53.8013 52.8964   1
   1  -7  -7 62.6424 27.0155   2
   0  -7  -7 576.701 108.532   1
   0   7   7 914.198 132.225   1
   0  -7  -7 799.421 81.7314   2
  -1  -7  -7 23365.9 483.469   2
  -1  -7  -7 25831.2 692.169   1
   1   7   7 26532.5 659.816   1
  -2  -7  -7-59.5507 70.1646   1
  -3  -7  -7 2318.99 218.718   1
  -3  -7  -7 2270.12 184.440   2
  -4  -7  -7 6479.23 369.980   1
  -4  -7  -7 6241.92 321.374   2
  -5  -7  -7 7584.79 415.277   1
  -5  -7  -7 7401.26 371.264   2
  -6  -7  -7 11677.2 527.184   1
  -7  -7  -7 15307.4 622.196   1
  -8  -7  -7 9460.26 506.213   1
  -8   7  -7 10099.8 510.448   1
  -9  -7  -7 689.344 148.491   1
  -9   7  -7 717.043 160.429   1
 -10   7  -7 6904.99 462.961   1
 -10  -7  -7 7094.51 473.113   1
  15   8  -7 55.7020 71.3862   2
  14   8  -7 3506.33 323.410   2
  13   8  -7 8852.03 493.898   2
  12   8  -7 275.688 110.330   2
 -11   8   7 5786.19 211.711   2
  11   8  -7 6374.95 401.398   2
  10   8  -7 35.1796 66.7707   2
 -10   8   7 153.354 31.8128   2
   9   8  -7 9834.11 478.476   2
   8   8  -7 32.8967 58.1383   2
   7   8  -7 1123.38 156.802   2
   6   8  -7 4044.35 292.779   2
  -6   8   7 4300.24 290.549   1
  -5   8   7 191.683 76.9388   1
   5   8  -7 344.393 92.8920   2
   5  -8  -7 176.645 73.3440   1
   4   8  -7 26100.9 722.766   2
   4   8  -7 27172.7 318.986   1
   4  -8  -7 27193.9 715.377   1
   4   8  -7 25861.8 332.206   1
  -4   8   7 26933.6 695.096   1
  -3   8   7 102.288 54.3648   1
   3  -8  -7 188.102 75.8697   1
  -2   8   7 8748.86 397.123   1
   2  -8  -7 8707.21 406.752   1
  -1   8   7 24590.8 651.567   1
   1  -8  -7 25611.6 700.395   1
   1  -8  -7 24068.5 367.963   2
   0  -8  -7 16756.2 576.331   1
   0  -8  -7 16118.0 356.033   2
  -1  -8  -7 3891.65 283.310   1
  -1  -8  -7 4153.24 206.176   2
  -2  -8  -7 3683.74 278.608   1
  -3  -8  -7 10562.0 394.984   2
  -3  -8  -7 10466.9 471.445   1
  -4  -8  -7 158.925 73.5548   1
  -4  -8  -7-26.3176 56.4247   2
  -5  -8  -7 8144.48 439.412   1
  -5  -8  -7 8342.69 401.133   2
  -6  -8  -7 1154.57 180.734   1
  -7  -8  -7 538.757 129.127   1
  -8  -8  -7 10338.6 543.054   1
  -9  -8  -7 3092.19 312.208   1
  14   9  -7 3962.31 352.278   2
  13   9  -7 3769.30 336.057   2
  12   9  -7 2269.60 255.050   2
  11   9  -7 7838.29 456.600   2
  10   9  -7 2308.56 247.647   2
   9   9  -7 179.199 79.5637   2
   8   9  -7 2818.50 261.391   2
   7   9  -7 555.032 123.207   2
   6   9  -7 1979.35 214.490   2
   5   9  -7 323.362 26.0617   1
   5   9  -7 377.796 27.1410   1
   4   9  -7 15941.8 587.155   2
   4  -9  -7 15678.5 567.099   1
   4   9  -7 15075.8 276.169   1
   3   9  -7 6454.70 215.125   1
   3  -9  -7 5910.01 347.092   1
   2  -9  -7 25975.4 729.111   1
   1  -9  -7 599.584 60.4978   2
   1  -9  -7 584.783 133.861   1
   0  -9  -7 1904.78 202.270   1
   0  -9  -7 2102.75 130.694   2
  -1  -9  -7 10743.5 483.439   1
  -1  -9  -7 10999.6 338.441   2
  -2  -9  -7 8654.35 439.621   1
  -3  -9  -7 6292.11 383.838   1
  -3  -9  -7 6504.09 313.917   2
  -4  -9  -7 1702.55 205.432   1
  -4  -9  -7 1524.38 166.236   2
  -5  -9  -7 123.386 87.6976   1
  -5  -9  -7 170.315 70.0983   2
  -6  -9  -7 5956.70 400.734   1
  -7  -9  -7 7297.87 455.397   1
  -8  -9  -7 1494.31 216.565   1
  -9  -9  -7 1065.15 195.889   1
  14  10  -7 2050.45 264.012   2
  13  10  -7 62.6776 97.2840   2
  12  10  -7 8617.00 507.676   2
  11  10  -7 5857.49 411.877   2
  10  10  -7 1160.34 179.197   2
   9  10  -7 7220.43 438.450   2
   8  10  -7 2228.88 246.218   2
   7  10  -7 5940.97 388.606   2
   6  10  -7 6802.23 408.421   2
   5  10  -7 433.205 108.939   2
   5  10  -7 317.260 34.3776   1
   4  10  -7 8432.66 446.307   2
   4 -10  -7 8939.01 448.656   1
   4  10  -7 8318.37 223.815   1
   3  10  -7 18968.1 660.056   2
   3 -10  -7 18880.7 647.274   1
   3  10  -7 18647.8 387.951   1
   2 -10  -7 75.7822 51.3825   1
   1 -10  -7 7748.65 420.945   1
   0 -10  -7 855.600 86.5924   2
   0 -10  -7 726.514 140.664   1
  -1 -10  -7 212.325 57.6724   2
  -1 -10  -7 204.952 74.5002   1
  -2 -10  -7 3103.36 276.839   1
  -3 -10  -7 895.221 152.810   1
  -3 -10  -7 1224.62 142.874   2
  -4 -10  -7 26.2713 52.9277   2
  -4 -10  -7-24.6018 80.1706   1
  -5 -10  -7 1832.47 224.646   1
  -6 -10  -7 1584.70 218.488   1
  -7 -10  -7 71.4846 84.7021   1
  -8 -10  -7 6714.79 457.621   1
  13  11  -7 6481.36 459.610   2
  12  11  -7 1022.50 188.854   2
  11  11  -7-61.6987 92.4062   2
  10  11  -7 3309.25 317.943   2
   9  11  -7 27.9066 74.4903   2
   8  11  -7 3331.08 303.933   2
   7  11  -7 1126.76 176.429   2
   6  11  -7 400.259 115.904   2
   5  11  -7 11160.8 530.962   2
   5  11  -7 9294.08 205.163   1
   4  11  -7 98.9606 73.1228   2
   4  11  -7 28.4746 24.8391   1
   3  11  -7-30.9950 59.1710   2
   3 -11  -7 102.110 66.1197   1
   3  11  -7 76.3647 44.3532   1
   2  11  -7 2168.15 157.875   1
   2 -11  -7 2603.75 255.392   1
   1 -11  -7 16765.4 633.717   1
   0 -11  -7 12429.0 556.644   1
  -1 -11  -7 8225.46 298.900   2
  -1 -11  -7 8984.52 475.563   1
  -2 -11  -7-48.2903 57.9215   1
  -3 -11  -7 1164.33 185.414   1
  -4 -11  -7 6518.54 423.967   1
  -5 -11  -7-41.2195 70.3418   1
  -6 -11  -7 1718.67 231.243   1
  -7 -11  -7 2872.57 302.525   1
  12  12  -7 11237.7 607.775   2
  11  12  -7 189.486 97.0467   2
  10  12  -7 204.369 84.3429   2
   9  12  -7 100.593 60.6226   2
   8  12  -7 8111.51 484.809   2
   7  12  -7 3008.57 296.829   2
   6  12  -7 2001.26 241.417   2
   5  12  -7 878.421 163.340   2
   4  12  -7 694.052 78.9888   1
   4  12  -7 791.015 157.091   2
   3  12  -7 12767.2 579.993   2
   3 -12  -7 13483.1 592.072   1
   3  12  -7 12676.6 355.341   1
   2  12  -7-88.0217 86.4017   2
   2 -12  -7 13.7764 56.5035   1
   2  12  -7-22.1734 37.6324   1
   1  12  -7 4844.52 265.999   1
   1 -12  -7 4729.58 350.010   1
   0 -12  -7 5614.98 386.661   1
  -1 -12  -7 4037.51 333.026   1
  -2 -12  -7 18546.4 714.740   1
  -3 -12  -7 68.8718 73.2478   1
  -4 -12  -7 446.055 131.554   1
  -5 -12  -7 732.732 154.248   1
  -6 -12  -7 4906.17 396.368   1
  -7 -12  -7 12493.6 642.867   1
  11  13  -7-35.5977 75.0953   2
  10  13  -7 23965.9 882.243   2
   9  13  -7 700.635 159.508   2
   8  13  -7 2467.14 279.025   2
   7  13  -7-118.946 80.2515   2
   6  13  -7 275.171 111.633   2
   5  13  -7 18751.3 736.004   2
   4  13  -7 75.5827 80.9343   2
   3  13  -7 10299.0 541.846   2
   2  13  -7 2159.21 257.396   2
   2 -13  -7 2293.54 259.827   1
   1 -13  -7 7452.21 456.881   1
   0 -13  -7 5250.91 389.686   1
  -1 -13  -7 540.920 131.995   1
  -2 -13  -7 915.527 171.265   1
  -3 -13  -7 520.056 134.369   1
  -4 -13  -7 9353.38 540.293   1
  -5 -13  -7 1989.22 259.064   1
   9  14  -7 2392.21 290.198   2
   8  14  -7 414.544 133.058   2
   7  14  -7 3421.05 338.162   2
   6  14  -7 2043.25 259.809   2
   5  14  -7 84.4830 75.7860   2
   4  14  -7 1890.03 247.866   2
   3  14  -7 9626.19 543.666   2
   2  14  -7 1687.20 237.261   2
   1  14  -7 2286.01 265.567   2
   1 -14  -7 1827.08 241.965   1
   0 -14  -7 2362.54 273.667   1
  -1 -14  -7 3612.16 334.985   1
  -2 -14  -7 7280.89 482.612   1
  -3 -14  -7-6.04049 79.5399   1
  -4 -14  -7 470.431 157.278   1
   7  15  -7 6320.22 465.555   2
   6  15  -7 2337.49 281.333   2
   5  15  -7 3761.37 359.417   2
   4  15  -7 88.2609 96.8086   2
   3  15  -7 469.850 148.051   2
   2  15  -7 2600.58 298.029   2
   1  15  -7 2758.63 311.126   2
   1 -15  -7 2810.56 304.856   1
   0  15  -7 3020.72 316.723   2
   0 -15  -7 3227.84 324.315   1
  -1 -15  -7 1706.25 239.168   1
  -2 -15  -7 625.933 146.677   1
   4  16  -7 2500.69 301.354   2
   3  16  -7 680.524 172.978   2
   2  16  -7 2194.82 272.804   2
   1  16  -7 712.762 181.072   2
   0  16  -7 6184.70 471.783   2
  19   0  -8 1245.50 194.682   2
  18   0  -8 13662.3 579.191   2
  17   0  -8 449.439 114.276   2
  16   0  -8 200.499 82.0769   2
  15   0  -8 4325.56 298.955   2
 -15   0   8 4524.54 278.068   1
 -14   0   8 1424.97 151.928   1
  14   0  -8 1706.85 185.462   2
 -13   0   8 16910.5 580.984   2
 -13   0   8 17000.9 480.190   1
  13   0  -8 17127.4 546.185   2
 -12   0   8 171.805 66.1736   2
  12   0  -8 245.909 75.5909   2
 -11   0   8 3759.31 252.556   2
  11   0  -8 3627.87 232.874   2
 -10   0   8 3821.44 240.869   2
 -10   0   8 3785.48 197.670   1
  10   0  -8 3547.23 220.974   2
  -9   0   8 65096.0 775.059   1
   9   0  -8 64949.9 912.082   2
  -8   0   8 11796.1 314.936   1
   8   0  -8 11535.7 368.785   2
   7   0  -8 17424.5 441.267   2
  -7   0   8 17523.5 368.251   1
   6   0  -8 36219.1 625.349   2
  -6   0   8 35065.7 515.893   1
   6   0  -8 35535.7 540.771   1
   5   0  -8 28707.2 557.572   2
   5   0  -8 28561.7 496.666   1
  -5   0   8 28476.7 468.033   1
   4   0  -8 7062.78 249.428   1
  -4   0   8 7210.26 239.076   1
   3   0  -8 6957.11 259.011   1
  -3   0   8 7748.29 258.912   1
   2   0  -8 12.0566 31.8965   1
   1   0  -8 22091.1 488.384   1
   0   0  -8 24503.3 538.718   1
   0   0   8 24504.8 544.344   1
  -1   0  -8 3672.22 219.724   1
  -2   0  -8 5997.41 290.550   1
  -3   0  -8 19721.7 552.094   1
  -4   0  -8 4645.03 286.095   1
  -5   0  -8 7787.30 385.375   1
  -6   0  -8 8960.04 433.308   1
  -7   0  -8 903.298 155.897   1
  -8   0  -8 14465.9 594.124   1
  -9   0  -8 949.169 161.271   1
 -10   0  -8 4608.36 366.764   1
  18  -1  -8-21.4687 67.1375   2
  18   1  -8 30.5957 80.2986   2
  17  -1  -8 359.877 107.923   2
  17   1  -8 258.506 96.9683   2
  16  -1  -8 13850.9 533.328   2
  16   1  -8 13303.2 551.375   2
  15  -1  -8 2704.16 229.342   2
  15   1  -8 2395.17 228.183   2
 -14  -1   8 1029.69 119.813   1
 -14   1   8 1127.71 143.768   1
  14  -1  -8 954.828 139.023   2
  14   1  -8 755.302 133.936   2
 -13   1   8 2152.86 202.663   2
 -13   1   8 2388.27 194.995   1
  13  -1  -8 1969.78 183.714   2
  13   1  -8 2035.15 196.037   2
 -12   1   8 5813.24 316.418   2
 -12  -1   8 6289.73 349.421   2
 -12   1   8 6377.53 302.954   1
  12  -1  -8 6362.95 307.814   2
  12   1  -8 6222.53 328.938   2
 -11   1   8 24264.2 608.926   2
 -11  -1   8 23962.4 649.601   2
 -11  -1   8 23332.4 469.564   1
  11  -1  -8 23092.2 559.486   2
  11   1  -8 22980.9 605.516   2
 -10   1   8 2814.49 196.464   2
 -10  -1   8 2914.31 157.819   1
  10  -1  -8 2710.92 185.741   2
  10   1  -8 2928.47 212.455   2
  -9  -1   8 5269.96 198.397   1
   9  -1  -8 5748.89 253.984   2
   9   1  -8 5052.11 266.885   2
  -8   1   8 11668.9 343.531   1
   8  -1  -8 11766.0 350.378   2
   8   1  -8 11442.9 390.665   2
  -8  -1   8 11628.4 278.028   1
   7   1  -8 36475.4 681.395   2
  -7  -1   8 35993.0 476.118   1
  -7   1   8 34826.8 573.305   1
   7  -1  -8 37469.2 598.323   2
   6  -1  -8 15459.5 382.892   2
  -6   1   8 14985.2 369.777   1
   6   1  -8 15802.6 436.496   2
   6   1  -8 14936.4 319.288   1
   6  -1  -8 15305.9 384.834   1
  -6  -1   8 15641.2 312.200   1
   5  -1  -8 27.8421 34.4254   2
   5   1  -8-3.20075 32.4091   2
  -5  -1   8 64.3469 37.8596   1
   5  -1  -8 6.85335 30.7202   1
  -5   1   8 4.46768 26.8829   1
   5   1  -8-0.14926 26.3368   1
   4   1  -8 75.8474 33.3653   1
  -4   1   8 93.2034 42.3670   1
  -4  -1   8 42.8913 31.0526   1
   4  -1  -8-15.8644 28.5895   1
   3   1  -8 8999.87 275.020   1
  -3  -1   8 9051.58 270.236   1
   3  -1  -8 8475.58 303.082   1
   2  -1  -8 34790.2 616.034   1
  -2  -1   8 34503.5 565.075   1
   2   1  -8 33836.7 566.222   1
   1  -1  -8 3120.58 194.640   1
   1   1  -8 2967.90 174.950   1
  -1   1   8 2806.09 182.369   1
   0   1   8 2658.32 183.714   1
   0  -1  -8 2791.08 190.667   1
   0   1  -8 3116.10 189.539   1
  -1  -1  -8 14985.9 456.599   1
   1   1   8 15291.5 457.771   1
  -1   1  -8 14305.4 429.117   1
  -2   1  -8 3361.58 217.281   1
   2   1   8 2718.72 207.121   1
  -2  -1  -8 3178.32 220.555   1
  -3   1  -8 6444.22 315.547   1
  -3  -1  -8 6548.14 325.067   1
  -4   1  -8 336.970 93.4526   1
  -4  -1  -8 261.914 84.6082   2
  -4  -1  -8 224.531 79.5019   1
  -5   1  -8 13180.9 499.280   1
  -5  -1  -8 12821.1 495.375   1
  -6   1  -8 244.658 98.4877   1
  -6  -1  -8 277.086 113.213   1
  -7  -1  -8 2732.12 252.757   1
  -7   1  -8 3072.25 266.080   1
  -8   1  -8 327.855 109.430   1
  -8  -1  -8 195.644 92.5478   1
  -9   1  -8 1754.77 224.700   1
  -9  -1  -8 1854.03 229.304   1
 -10  -1  -8 19222.3 741.707   1
 -10   1  -8 19707.1 749.987   1
  18   2  -8 4999.03 378.887   2
  17  -2  -8 173.424 69.5874   2
  17   2  -8-71.1385 62.3173   2
  16  -2  -8 1022.70 141.922   2
  16   2  -8 1349.14 194.772   2
  15  -2  -8 4222.88 274.063   2
  15   2  -8 4351.43 316.884   2
 -14   2   8 6099.72 346.680   2
 -14   2   8 5823.92 328.828   1
  14  -2  -8 5910.76 314.221   2
  14   2  -8 6613.14 379.183   2
 -13   2   8 22991.9 636.416   2
 -13  -2   8 23070.7 484.903   1
 -13   2   8 22600.6 618.392   1
  13  -2  -8 23128.8 584.010   2
  13   2  -8 23084.3 671.640   2
 -12   2   8 11978.9 437.448   2
 -12  -2   8 12532.5 509.401   2
 -12   2   8 11815.7 433.348   1
 -12  -2   8 12489.5 331.729   1
  12  -2  -8 11665.8 398.739   2
  12   2  -8 12681.3 485.453   2
 -11   2   8 157.696 50.1795   2
 -11  -2   8 259.773 92.7188   2
 -11   2   8 111.267 42.0694   1
  11  -2  -8 159.253 53.2341   2
 -11  -2   8 162.182 39.0121   1
  11   2  -8 171.009 60.0450   2
 -10   2   8 410.005 75.9008   2
 -10   2   8 352.388 74.4677   1
  10  -2  -8 454.746 81.2424   2
 -10  -2   8 404.758 55.6679   1
  10   2  -8 314.334 82.9681   2
   9  -2  -8 7890.27 277.605   2
  -9  -2   8 7589.78 204.731   1
   9   2  -8 8240.43 357.355   2
   8   2  -8 79.7503 39.3784   2
  -8  -2   8 109.072 31.0265   1
   8  -2  -8 78.3472 27.6587   2
   7   2  -8 1225.50 133.311   2
  -7  -2   8 1165.65 75.7060   1
   7  -2  -8 1012.78 95.3523   2
   6  -2  -8 286.351 53.0286   2
   6   2  -8 257.606 65.3044   2
   6   2  -8 216.564 41.2162   1
   6  -2  -8 210.775 56.8800   1
  -6  -2   8 300.395 42.7203   1
   5   2  -8 2271.54 117.807   1
   5  -2  -8 2463.09 139.011   2
   5  -2  -8 2416.59 165.860   1
  -5  -2   8 2603.76 120.078   1
  -4  -2   8 5663.87 192.165   1
   4  -2  -8 5838.37 257.675   1
   4   2  -8 5728.82 196.008   1
   3  -2  -8 75.4330 52.4948   1
   3   2  -8 4.73751 24.4604   1
  -3  -2   8 28.4002 29.8341   1
   2   2  -8 1766.58 124.508   1
   2  -2  -8 1439.98 134.880   1
   1  -2  -8 6262.06 283.795   1
  -1   2   8 6320.04 275.043   1
   1   2  -8 6183.84 243.606   1
   0  -2  -8 35790.3 698.131   1
   0   2   8 35356.6 674.665   1
   0   2  -8 35426.9 614.900   1
  -1  -2  -8 371.200 83.4836   1
   1   2   8 365.883 80.7666   1
  -1   2  -8 311.357 77.5110   1
  -2   2  -8 13152.7 427.047   1
  -2  -2  -8 13616.2 459.469   1
   2   2   8 13362.2 450.771   1
   3   2   8 7771.65 366.040   1
  -3   2  -8 7437.02 335.149   1
  -3  -2  -8 7324.68 321.903   2
  -3  -2  -8 7239.15 348.343   1
  -4  -2  -8 913.147 137.234   1
  -4   2  -8 1171.02 146.860   1
  -4  -2  -8 1159.49 141.023   2
  -5  -2  -8 603.476 120.862   1
  -5   2  -8 720.699 129.187   1
  -6  -2  -8 1643.34 194.162   1
  -6   2  -8 1440.36 178.592   1
  -7   2  -8 5808.85 362.581   1
  -7  -2  -8 5943.75 372.748   1
  -8   2  -8 17981.9 663.146   1
  -8  -2  -8 16820.0 644.533   1
  -9  -2  -8 136.946 83.2128   1
  -9   2  -8 276.982 105.433   1
 -10   2  -8 6066.51 419.576   1
 -10  -2  -8 5887.60 412.793   1
  18   3  -8 371.126 111.945   2
  17   3  -8 753.239 154.272   2
  16   3  -8 101.365 80.2365   2
  15  -3  -8 14.6124 45.2006   2
  15   3  -8-65.2413 83.8846   2
 -15  -3   8-37.1253 42.5399   1
 -14   3   8 4083.59 276.067   2
  14  -3  -8 4029.51 247.597   2
  14   3  -8 4057.60 304.057   2
 -13   3   8 1225.15 141.808   2
 -13  -3   8 1069.67 93.9522   1
  13  -3  -8 1069.88 127.604   2
 -13   3   8 1193.73 154.098   1
  13   3  -8 1318.60 174.825   2
 -12   3   8 283.202 74.4874   2
  12  -3  -8 368.630 74.9797   2
 -12   3   8 214.316 74.3236   1
 -12  -3   8 242.092 48.0969   1
  12   3  -8 265.907 92.9241   2
 -11   3   8 2463.48 181.852   2
 -11  -3   8 2349.80 232.642   2
 -11   3   8 2467.11 203.554   1
  11  -3  -8 2607.79 173.232   2
 -11  -3   8 2372.57 118.163   1
  11   3  -8 2577.42 221.297   2
 -10   3   8 17793.0 445.580   2
 -10   3   8 17878.1 520.818   1
  10  -3  -8 17793.2 413.746   2
 -10  -3   8 17005.6 270.222   1
  10   3  -8 17283.0 555.101   2
   9   3  -8 408.467 97.5878   2
  -9  -3   8 298.431 37.1585   1
   9  -3  -8 493.585 72.7089   2
  -9   3   8 328.478 64.3833   1
   8  -3  -8 2053.40 125.505   2
  -8   3   8 1983.01 162.621   1
  -8  -3   8 1737.55 67.2171   1
   8   3  -8 1988.85 180.630   2
   7   3  -8 9402.76 382.901   2
  -7  -3   8 8312.18 155.319   1
   7  -3  -8 9197.43 249.162   2
   6  -3  -8 92.5787 30.3965   2
   6   3  -8 6.47070 37.4775   2
   6  -3  -8 91.2280 47.4850   1
  -6  -3   8 84.8683 23.5407   1
   5  -3  -8 32096.1 449.618   2
   5   3  -8 30994.5 674.827   2
   5  -3  -8 31403.6 623.089   1
   5   3  -8 31398.9 385.558   1
   4   3  -8 364.708 49.7404   1
   4  -3  -8 562.434 92.0551   1
   3   3  -8 16891.6 340.768   1
  -3   3   8 16399.1 438.243   1
   3  -3  -8 17119.5 472.581   1
   2   3  -8 3474.28 169.337   1
  -2   3   8 3950.90 216.731   1
   2  -3  -8 3733.57 222.977   1
   1   3  -8 21399.5 450.174   1
   1  -3  -8 20344.2 531.735   1
  -1   3   8 21555.6 520.306   1
   0  -3  -8 20350.1 547.448   1
   0   3  -8 21102.0 474.147   1
   0   3   8 20316.3 526.481   1
  -1  -3  -8 4422.90 267.536   1
  -1   3  -8 4416.72 233.002   1
   1   3   8 4589.65 262.062   1
  -2  -3  -8 126.146 55.0724   2
  -2   3  -8 250.824 80.6023   1
  -2  -3  -8 58.0304 50.8839   1
   2   3   8 103.816 48.3645   1
   3   3   8 416.812 103.465   1
  -3  -3  -8 327.638 78.7756   2
  -3  -3  -8 309.858 90.4055   1
  -3   3  -8 212.241 79.8631   1
  -4  -3  -8 5050.26 285.931   2
  -4  -3  -8 4978.01 307.165   1
  -4   3  -8 4593.73 284.499   1
  -5  -3  -8 5583.51 341.804   1
  -5   3  -8 5784.64 332.827   1
  -6  -3  -8 1037.25 166.767   1
  -6   3  -8 1270.87 170.306   1
  -7  -3  -8 1647.62 206.394   1
  -7   3  -8 1329.35 178.854   1
  -8   3  -8 1605.79 207.847   1
  -8  -3  -8 1257.51 186.620   1
  -9  -3  -8 8834.69 493.995   1
  -9   3  -8 9251.11 501.384   1
 -10   3  -8 3560.67 327.418   1
 -10  -3  -8 3335.81 315.708   1
  17   4  -8 7912.59 478.644   2
  16   4  -8 3576.94 316.672   2
  15   4  -8 3478.05 298.249   2
 -14   4   8 1212.40 145.152   2
 -14  -4   8 1066.98 95.5432   1
  14   4  -8 1137.15 170.567   2
 -13   4   8-26.8546 59.8136   2
  13  -4  -8 12.7754 36.5318   2
 -13  -4   8 48.0151 27.0757   1
  13   4  -8 51.8400 65.3962   2
 -13  -4   8 105.643 37.1887   1
 -12   4   8 14983.2 448.028   2
 -12   4   8 14567.4 525.660   1
  12  -4  -8 14359.1 395.016   2
  12   4  -8 14648.3 553.436   2
 -11   4   8 2590.96 177.422   2
  11  -4  -8 2513.85 155.983   2
 -11   4   8 2849.12 229.141   1
  11   4  -8 2261.25 215.369   2
 -11  -4   8 1726.44 72.3954   1
  10   4  -8 629.406 115.090   2
 -10   4   8 784.170 91.9392   2
  10  -4  -8 939.401 91.6309   2
 -10   4   8 789.726 119.106   1
   9   4  -8 437.978 99.0511   2
   9  -4  -8 333.654 49.8720   2
  -9   4   8 273.285 72.0624   1
   8   4  -8 15834.2 526.931   2
   8  -4  -8 15256.8 296.479   2
  -8   4   8 15351.8 475.944   1
   7   4  -8 7909.65 364.164   2
   7  -4  -8 8024.85 196.536   2
  -7   4   8 7997.17 342.949   1
   6  -4  -8 466.104 85.9426   1
  -6   4   8 484.468 80.6104   1
   6   4  -8 603.284 109.691   2
   6  -4  -8 490.262 48.1403   2
   5  -4  -8 1039.32 68.3194   2
   5   4  -8 1200.37 147.082   2
  -5   4   8 1176.13 126.315   1
   5  -4  -8 997.648 125.078   1
   5   4  -8 1176.89 65.7246   1
   4   4  -8 561.062 56.7764   1
  -4   4   8 675.908 97.3905   1
   4  -4  -8 487.564 90.5859   1
  -3   4   8 45150.3 766.426   1
   3   4  -8 44662.1 524.595   1
   3  -4  -8 45045.1 795.982   1
  -2   4   8 12358.6 404.598   1
   2  -4  -8 11663.3 410.857   1
   2   4  -8 12016.5 302.846   1
   1   4  -8 16102.5 384.445   1
  -1   4   8 16314.8 475.198   1
   1  -4  -8 16193.8 494.597   1
   0  -4  -8 1818.38 173.724   1
   0   4   8 1823.11 162.974   1
   0  -4  -8 2204.79 142.429   2
   0   4  -8 2144.33 156.365   1
  -1  -4  -8 8035.51 365.909   1
   1   4   8 8658.38 362.937   1
  -1   4  -8 8421.41 320.899   1
  -2  -4  -8 35460.9 787.232   1
  -2  -4  -8 33784.0 651.759   2
   2   4   8 35514.0 763.054   1
  -2   4  -8 35053.9 698.117   1
  -3  -4  -8 285.794 74.4208   2
  -3   4  -8 205.885 65.5494   1
  -3  -4  -8 107.475 54.8686   1
  -4  -4  -8 1817.15 179.504   2
  -4   4  -8 1682.52 176.960   1
  -4  -4  -8 1664.38 183.321   1
  -5   4  -8 627.820 125.509   1
  -5  -4  -8 753.335 136.485   1
  -6   4  -8 3655.13 279.295   1
  -6  -4  -8 3507.71 285.365   1
  -7   4  -8 10328.8 487.467   1
  -7  -4  -8 10495.5 506.409   1
  -8  -4  -8 112.379 96.6628   1
  -8   4  -8 100.491 76.2521   1
  -9  -4  -8 1809.01 232.533   1
  -9   4  -8 2095.56 240.272   1
  17   5  -8 2420.61 279.892   2
  16   5  -8-20.8343 64.3798   2
  15   5  -8 2999.70 289.666   2
 -14   5   8 13008.9 462.693   2
  14   5  -8 12325.7 558.256   2
 -13   5   8 1602.22 153.855   2
  13   5  -8 1196.18 173.867   2
 -12   5   8 4888.85 243.783   2
  12   5  -8 4372.19 316.312   2
 -11   5   8 341.047 65.1137   2
 -11   5   8 342.670 93.5862   1
  11   5  -8 294.936 90.3265   2
 -10   5   8 17293.6 560.393   1
  10   5  -8 16737.1 587.617   2
   9  -5  -8 4221.14 149.416   2
  -9   5   8 4571.87 282.940   1
   9   5  -8 4777.66 305.414   2
   8   5  -8 321.929 93.4417   2
   8  -5  -8 240.440 32.9850   2
  -8   5   8 318.753 90.0015   1
  -7   5   8 131.899 68.8121   1
   7   5  -8 89.2389 56.1575   2
   7  -5  -8 55.2166 14.6029   2
   6   5  -8 7627.97 372.236   2
   6  -5  -8 7223.24 334.994   1
  -6   5   8 7801.73 342.361   1
  -5   5   8 20213.6 543.768   1
   5   5  -8 19486.6 580.964   2
   5  -5  -8 19962.5 556.790   1
   5  -5  -8 17339.5 184.487   2
   4  -5  -8 1565.80 73.0200   2
  -4   5   8 1624.29 156.825   1
   4   5  -8 1509.65 80.9075   1
   4  -5  -8 1486.37 64.9303   2
   4  -5  -8 1706.20 166.487   1
  -3   5   8 2256.56 186.111   1
   3  -5  -8 2244.82 97.2059   2
   3  -5  -8 2279.04 191.943   1
   3   5  -8 2476.04 123.446   1
  -2   5   8 1215.41 135.914   1
   2   5  -8 1357.58 104.060   1
   2  -5  -8 1260.03 85.9742   2
   2  -5  -8 1250.25 143.447   1
   1  -5  -8 23825.6 419.460   2
   1   5  -8 24723.6 473.034   1
  -1   5   8 24617.5 605.614   1
   1  -5  -8 24465.1 631.426   1
   0   5   8 10749.6 405.719   1
   0  -5  -8 10788.3 315.536   2
   0   5  -8 11334.2 348.726   1
   0  -5  -8 10260.2 418.327   1
  -1   5  -8 1495.03 139.611   1
   1   5   8 1301.43 154.754   1
  -1  -5  -8 1156.19 150.377   1
  -2   5  -8 621.201 107.104   1
  -2  -5  -8 546.815 112.734   1
  -2  -5  -8 667.045 100.933   2
  -3  -5  -8 2166.80 211.733   1
  -3   5  -8 1930.78 179.274   1
  -3  -5  -8 2187.03 181.529   2
  -4  -5  -8 26493.4 739.718   1
  -4   5  -8 25174.7 672.270   1
  -4  -5  -8 25912.7 658.815   2
  -5   5  -8 1392.39 172.401   1
  -5  -5  -8 925.771 148.704   1
  -6   5  -8 27.0879 62.2689   1
  -6  -5  -8 232.753 96.7403   1
  -7   5  -8 1094.67 169.078   1
  -7  -5  -8 1174.76 182.666   1
  -8   5  -8 1851.99 233.008   1
  -8  -5  -8 1827.07 228.905   1
  -9   5  -8 14026.5 627.896   1
  -9  -5  -8 13304.0 624.365   1
  16   6  -8 1351.89 208.636   2
  15   6  -8 2637.75 279.149   2
  14   6  -8 93.3601 57.6917   2
 -13   6   8 61.0388 53.4014   2
  13   6  -8 192.492 87.9008   2
 -12   6   8 18234.3 447.820   2
  12   6  -8 19209.2 676.647   2
 -11   6   8 723.435 83.0653   2
  11   6  -8 432.808 107.857   2
  10   6  -8 2689.83 248.423   2
   9   6  -8 398.851 108.357   2
  -9   6   8 677.451 123.973   1
   8   6  -8 16324.2 577.503   2
  -8   6   8 16330.5 542.876   1
   7   6  -8 11848.2 482.696   2
  -7   6   8 12435.2 464.804   1
   6   6  -8 2326.75 214.172   2
   6  -6  -8 2172.78 198.220   1
  -6   6   8 2205.42 193.592   1
  -5   6   8 4436.77 267.376   1
   5   6  -8 4061.28 280.344   2
   5  -6  -8 4072.94 268.668   1
   4   6  -8 92.9250 23.4579   1
  -4   6   8 85.3494 42.2339   1
   4  -6  -8 12.5039 45.0069   1
   3   6  -8 7329.34 207.783   1
  -3   6   8 7099.52 337.970   1
   3  -6  -8 6890.40 346.035   1
   3  -6  -8 6853.00 148.051   2
   2  -6  -8 595.482 57.9757   2
   2   6  -8 504.423 69.0998   1
  -2   6   8 714.807 112.370   1
   2  -6  -8 622.208 112.341   1
   1   6  -8 1148.24 109.185   1
   1  -6  -8 1045.78 138.550   1
  -1   6   8 959.982 133.914   1
   1  -6  -8 990.150 87.4241   2
   0   6  -8 3801.64 206.976   1
   0  -6  -8 3569.56 182.422   2
   0   6   8 3510.80 243.570   1
   0  -6  -8 3605.05 258.498   1
  -1   6  -8 4978.91 251.497   1
  -1  -6  -8 4262.95 287.219   1
  -2  -6  -8 18076.5 594.155   1
  -2  -6  -8 16684.1 469.112   2
  -2   6  -8 17258.8 500.131   1
  -3   6  -8 380.619 92.2864   1
  -3  -6  -8 467.405 107.361   1
  -3  -6  -8 576.427 100.578   2
  -4  -6  -8 1698.40 196.354   1
  -4  -6  -8 2258.59 198.453   2
  -4   6  -8 2199.51 205.938   1
  -5   6  -8 23.2057 78.9351   1
  -5  -6  -8 132.676 86.7497   1
  -6  -6  -8 10806.0 522.444   1
  -6   6  -8 11008.6 498.111   1
  -7  -6  -8 8425.09 472.571   1
  -7   6  -8 7796.94 433.255   1
  -8  -6  -8 3167.63 305.978   1
  -8   6  -8 2972.27 283.938   1
  -9   6  -8 81.3435 110.608   1
  -9  -6  -8-58.4197 78.4248   1
  16   7  -8 101.083 95.4860   2
  15   7  -8 251.588 126.525   2
  14   7  -8 2881.87 294.627   2
  13   7  -8 848.150 159.339   2
 -12   7   8 183.701 49.2191   2
  12   7  -8 166.533 86.0510   2
 -11   7   8 43.8963 29.6095   2
  11   7  -8-15.1742 63.5161   2
  10   7  -8 4030.51 313.036   2
   9   7  -8 1230.60 173.073   2
   8   7  -8 2812.18 251.524   2
   7   7  -8 1650.21 197.004   2
  -7   7   8 1504.51 174.712   1
  -6   7   8 222.993 80.1101   1
   6   7  -8 156.297 66.3870   2
  -5   7   8 4362.77 282.142   1
   5   7  -8 4597.76 309.208   2
   5  -7  -8 4392.58 286.417   1
  -4   7   8 467.255 92.3480   1
   4   7  -8 456.752 46.0877   1
   4  -7  -8 467.700 97.6655   1
   3  -7  -8 2510.09 225.702   1
  -3   7   8 2389.01 208.453   1
   3   7  -8 2231.83 118.042   1
   2   7  -8 5091.85 202.014   1
  -2   7   8 4922.63 294.938   1
   2  -7  -8 5290.94 316.999   1
   2  -7  -8 4645.93 144.086   2
  -1   7   8 706.805 116.628   1
   1   7  -8 811.027 96.2244   1
   1  -7  -8 729.172 73.9901   2
   1  -7  -8 863.070 137.514   1
   0  -7  -8 5756.92 230.298   2
   0  -7  -8 5726.97 336.637   1
   0   7  -8 5673.10 258.107   1
  -1   7  -8 8184.67 335.467   1
  -1  -7  -8 8563.52 418.358   1
  -2  -7  -8-65.8491 67.6774   1
  -2   7  -8-34.5804 68.8720   1
  -2  -7  -8 9.24837 42.5204   2
  -3  -7  -8 69.8326 56.8818   1
  -3  -7  -8 103.671 55.9475   2
  -3   7  -8 168.160 82.1846   1
  -4  -7  -8 964.269 163.270   1
  -4   7  -8 1163.39 157.051   1
  -4  -7  -8 1184.58 151.049   2
  -5   7  -8 350.119 107.096   1
  -5  -7  -8 526.069 126.311   1
  -6  -7  -8 139.022 91.8489   1
  -6   7  -8-23.2030 69.6982   1
  -7  -7  -8 214.220 95.7280   1
  -7   7  -8 180.811 107.557   1
  -8   7  -8-5.17607 82.5551   1
  -8  -7  -8 14.4363 73.8095   1
  -9  -7  -8 906.576 202.715   1
  -9   7  -8 1275.87 215.539   1
  15   8  -8 635.532 158.221   2
  14   8  -8 540.988 141.536   2
  13   8  -8 325.452 122.260   2
  12   8  -8 569.249 134.903   2
  11   8  -8 5097.30 369.576   2
  10   8  -8 346.141 108.782   2
   9   8  -8 10409.2 499.387   2
   8   8  -8 1442.19 189.028   2
   7   8  -8 122.927 84.0336   2
   6   8  -8 2947.97 259.805   2
   5   8  -8 228.544 91.5448   2
   5  -8  -8 322.247 91.0246   1
   4   8  -8 4461.36 138.562   1
   4  -8  -8 4656.62 310.303   1
   3  -8  -8 28.1150 47.2177   1
   3   8  -8 122.661 32.0930   1
   2  -8  -8 15.3697 13.0139   2
   2  -8  -8 38.1048 61.2916   1
   2   8  -8 60.8792 48.5895   1
   1   8  -8 5295.98 237.465   1
   1  -8  -8 4586.95 312.470   1
   1  -8  -8 5277.01 184.355   2
   0  -8  -8 2229.02 223.663   1
   0  -8  -8 1678.17 123.401   2
  -1  -8  -8 3969.32 302.646   1
  -2  -8  -8 524.651 120.559   1
  -2  -8  -8 549.217 92.2410   2
  -3  -8  -8 3873.01 247.516   2
  -3  -8  -8 3924.26 304.441   1
  -4  -8  -8 237.228 96.3869   1
  -4  -8  -8 182.480 69.1709   2
  -5  -8  -8 1266.82 187.526   1
  -6  -8  -8 887.416 162.163   1
  -6   8  -8 839.029 148.723   1
  -7  -8  -8 3243.52 307.191   1
  -7   8  -8 3329.36 298.373   1
  -8  -8  -8 529.510 153.036   1
  -8   8  -8 969.169 180.731   1
  14   9  -8 159.491 99.4685   2
  13   9  -8 75.3004 71.6529   2
  12   9  -8 702.585 152.414   2
  11   9  -8 4272.87 346.758   2
  10   9  -8 5000.94 374.030   2
   9   9  -8-37.7269 60.7341   2
   8   9  -8 2467.48 252.902   2
   7   9  -8-1.51707 49.8142   2
   6   9  -8 5879.16 374.424   2
   5   9  -8 10038.1 489.178   2
   5  -9  -8 9665.25 461.485   1
   4   9  -8 6312.45 385.144   2
   4  -9  -8 6747.61 387.242   1
   4   9  -8 5965.11 178.313   1
   4   9  -8 6338.87 173.723   1
   3  -9  -8-22.3982 76.2092   1
   3   9  -8 123.776 44.2557   1
   2  -9  -8 1415.30 179.420   1
   1  -9  -8 298.853 46.2442   2
   1  -9  -8 262.306 91.2791   1
   0  -9  -8 18713.0 656.342   1
   0  -9  -8 17217.0 383.326   2
  -1  -9  -8-20.4976 80.4962   1
  -2  -9  -8 1158.78 184.891   1
  -2  -9  -8 1200.51 137.178   2
  -3  -9  -8 9616.11 394.604   2
  -3  -9  -8 10042.2 504.143   1
  -4  -9  -8 259.757 107.735   1
  -4  -9  -8 282.572 77.9042   2
  -5  -9  -8 2292.73 258.099   1
  -6  -9  -8 1583.23 218.792   1
  -7   9  -8 2309.68 258.613   1
  -7  -9  -8 2309.17 271.224   1
  -8   9  -8 2105.48 259.546   1
  13  10  -8 3906.70 361.658   2
  12  10  -8 42.3595 82.1336   2
  11  10  -8 8028.91 487.917   2
  10  10  -8 1623.06 223.719   2
   9  10  -8 1135.07 185.412   2
   8  10  -8 1188.69 191.812   2
   7  10  -8 2112.27 241.097   2
   6  10  -8 9393.32 487.235   2
   5  10  -8 545.011 36.7750   1
   5  10  -8 530.494 34.8900   1
   5  10  -8 819.032 149.397   2
   4  10  -8 10271.0 509.163   2
   4 -10  -8 10086.2 490.262   1
   4  10  -8 10263.4 235.009   1
   4  10  -8 9372.26 237.101   1
   3  10  -8 15965.2 364.561   1
   3 -10  -8 15160.4 601.984   1
   2 -10  -8 1600.03 202.389   1
   1 -10  -8 1212.60 83.0395   2
   1 -10  -8 1351.84 189.386   1
   0 -10  -8 6725.44 239.435   2
   0 -10  -8 6666.11 406.732   1
  -1 -10  -8 8960.70 473.924   1
  -2 -10  -8 6771.96 424.091   1
  -2 -10  -8 6422.69 298.012   2
  -3 -10  -8 795.315 170.991   1
  -4 -10  -8 604.930 152.944   1
  -5 -10  -8 1125.20 187.065   1
  -6 -10  -8 1258.34 210.616   1
  -7 -10  -8 6118.81 445.999   1
  12  11  -8 1.33961 71.7656   2
  11  11  -8 2166.16 269.339   2
  10  11  -8 2470.91 279.058   2
   9  11  -8 3452.24 318.380   2
   8  11  -8 218.125 104.553   2
   7  11  -8 1379.13 204.254   2
   6  11  -8 2677.97 273.009   2
   5  11  -8 2028.33 83.7593   1
   5  11  -8 2947.40 284.572   2
   5  11  -8 2245.13 83.2328   1
   4  11  -8 2739.46 277.175   2
   4 -11  -8 2807.94 271.214   1
   4  11  -8 2567.13 133.132   1
   3  11  -8 179.432 82.0401   2
   3  11  -8 184.171 47.4018   1
   3 -11  -8 201.312 86.4758   1
   2 -11  -8 7194.55 425.866   1
   1 -11  -8 20.2897 71.3200   1
   0 -11  -8 4715.16 354.192   1
  -1 -11  -8 2274.41 255.774   1
  -2 -11  -8-120.268 104.051   1
  -3 -11  -8 10455.9 552.258   1
  -4 -11  -8 8857.77 511.504   1
  -5 -11  -8 1907.76 248.501   1
  -6 -11  -8 856.213 184.111   1
  11  12  -8 634.636 155.451   2
  10  12  -8-20.5603 78.7975   2
   9  12  -8 137.375 108.990   2
   8  12  -8 1470.33 215.779   2
   7  12  -8 306.079 113.250   2
   6  12  -8 81.1362 62.0501   2
   5  12  -8 40.0520 62.7348   2
   4  12  -8 295.219 107.074   2
   3  12  -8 239.842 100.399   2
   3 -12  -8 290.924 108.938   1
   2 -12  -8 1168.79 191.368   1
   1 -12  -8 1085.36 194.193   1
   0 -12  -8 1272.58 200.348   1
  -1 -12  -8 1999.79 245.481   1
  -2 -12  -8 4765.84 382.494   1
  -3 -12  -8 81.4921 62.5240   1
  -4 -12  -8-99.2932 95.0745   1
  -5 -12  -8 493.563 131.914   1
  10  13  -8 636.570 162.888   2
   9  13  -8 1189.47 209.622   2
   8  13  -8-82.6756 95.1619   2
   7  13  -8 5427.60 414.454   2
   6  13  -8 749.732 166.652   2
   5  13  -8 2738.44 298.889   2
   4  13  -8 165.494 77.2197   2
   3  13  -8 3352.74 325.148   2
   3 -13  -8 2578.73 282.689   1
   2  13  -8 3554.08 335.391   2
   2 -13  -8 3794.22 339.181   1
   1 -13  -8-36.3489 89.7317   1
   0 -13  -8 1396.47 204.868   1
  -1 -13  -8-10.2468 77.5248   1
  -2 -13  -8-23.0153 75.4469   1
  -3 -13  -8 52.3168 93.1425   1
  -4 -13  -8 1271.91 215.434   1
   8  14  -8 1579.84 240.564   2
   7  14  -8 1058.66 202.441   2
   6  14  -8 1345.21 220.324   2
   5  14  -8 59.2167 69.7199   2
   4  14  -8 3376.14 334.887   2
   3  14  -8-0.67722 70.9241   2
   2  14  -8-1.36259 69.7463   2
   2 -14  -8 192.780 107.847   1
   1 -14  -8 144.332 84.0662   1
   0 -14  -8 2877.43 315.334   1
  -1 -14  -8 155.276 101.633   1
  -2 -14  -8-56.8239 103.030   1
   5  15  -8 704.712 182.970   2
   4  15  -8 603.238 161.486   2
   3  15  -8 638.307 167.747   2
   2  15  -8 4868.03 415.155   2
   1  15  -8 1688.12 253.368   2
  19   0  -9 82.4224 66.7443   2
  18   0  -9 5.68746 64.5196   2
  17   0  -9 68.1209 78.7104   2
  16   0  -9-47.3055 68.7824   2
  15   0  -9-46.9002 75.2584   2
 -14   0   9-8.83160 43.0633   1
  14   0  -9-82.1016 75.2055   2
 -13   0   9-1.26848 57.4776   2
 -13   0   9 0.82979 42.3181   1
  13   0  -9-110.098 69.3772   2
 -12   0   9-30.4199 67.7442   2
  12   0  -9 41.2373 43.3037   2
  11   0  -9 27.2689 47.9730   2
 -10   0   9-1.04927 31.6539   1
  10   0  -9 1.16385 39.6889   2
   9   0  -9 7.16206 40.7482   2
  -9   0   9 1.73882 30.6793   1
   8   0  -9 5.50105 33.4564   2
  -8   0   9-36.6456 37.7866   1
   7   0  -9-23.9865 35.4001   2
  -7   0   9 0.17796 27.6622   1
  -6   0   9-8.16302 32.1975   1
   6   0  -9-51.3363 48.6660   2
   6   0  -9 7.27277 34.8070   1
  -5   0   9 32.7337 41.1554   1
   5   0  -9 8.38219 29.0514   1
   4   0  -9 5.15151 30.6238   1
   3   0  -9-31.8437 36.2462   1
   2   0  -9 13.6127 39.1134   1
  -1   0   9-15.5339 42.3428   1
   1   0  -9 5.21674 38.4066   1
   0   0   9 94.0865 51.5875   1
   0   0  -9 10.6797 45.5061   1
  -1   0  -9-26.2098 43.0605   1
  -2   0  -9 110.871 70.9101   1
  -3   0  -9 29.7047 54.1483   1
  -4   0  -9 54.4146 61.7714   1
  -5   0  -9-1.30094 74.2550   1
  -6   0  -9 24.6028 71.4802   1
  -7   0  -9-64.4375 91.7384   1
  -8   0  -9-140.724 94.2267   1
  -9   0  -9-54.1761 74.0287   1
  19  -1  -9 588.977 131.211   2
  18  -1  -9 1650.06 199.129   2
  18   1  -9 2185.71 247.579   2
  17  -1  -9 135.484 86.8110   2
  17   1  -9 131.969 75.1491   2
  16  -1  -9 403.990 104.848   2
  16   1  -9 648.176 135.855   2
  15  -1  -9 2848.20 234.988   2
  15   1  -9 2680.16 243.714   2
 -14   1   9 1901.66 180.095   1
  14  -1  -9 2115.86 196.014   2
  14   1  -9 1929.62 197.912   2
 -13   1   9 106.201 67.3187   2
 -13   1   9 30.6156 41.5664   1
  13  -1  -9 136.061 65.7568   2
  13   1  -9 163.905 82.5269   2
 -12   1   9 1043.16 135.889   2
  12  -1  -9 862.658 118.363   2
 -12   1   9 927.400 123.229   1
 -12  -1   9 779.880 93.4027   1
  12   1  -9 923.693 135.486   2
 -11  -1   9 1369.53 115.760   1
  11  -1  -9 1055.80 127.481   2
  11   1  -9 1141.82 139.087   2
  10  -1  -9 5513.60 267.025   2
  10   1  -9 5379.23 288.329   2
 -10  -1   9 5386.95 211.860   1
  -9  -1   9 4348.34 182.441   1
   9  -1  -9 4030.28 222.233   2
   9   1  -9 4196.04 250.470   2
   8   1  -9 1205.45 133.922   2
  -8  -1   9 1091.26 92.6084   1
   8  -1  -9 1174.20 121.194   2
   7  -1  -9 3106.28 185.409   2
   7   1  -9 3073.21 208.745   2
   7  -1  -9 2838.99 176.674   1
  -7  -1   9 3289.02 153.234   1
   6  -1  -9 5434.38 242.966   2
   6   1  -9 5492.33 272.147   2
   6  -1  -9 5191.74 237.107   1
   6   1  -9 5397.61 209.767   1
  -6  -1   9 5336.22 196.986   1
  -5  -1   9 2120.83 129.318   1
   5  -1  -9 1861.26 149.133   1
   5   1  -9 1948.14 133.055   1
  -4  -1   9 1183.28 103.517   1
   4  -1  -9 1101.50 118.192   1
   4   1  -9 969.641 100.351   1
   3  -1  -9 236.684 62.0918   1
   3   1  -9 365.285 68.3949   1
   2  -1  -9 3231.10 201.280   1
   2   1  -9 3029.82 183.445   1
  -2   1   9 3082.31 191.560   1
  -1   1   9 315.378 72.9638   1
   1  -1  -9 308.811 78.5561   1
  -1  -1   9 279.876 70.7062   1
   1   1  -9 337.314 71.2661   1
   0   1   9 6248.79 298.083   1
   0  -1  -9 6109.38 297.528   1
   0   1  -9 5877.12 277.883   1
  -1  -1  -9 4953.13 278.348   1
  -1   1  -9 4965.61 267.128   1
   1   1   9 5318.98 290.182   1
  -2  -1  -9 1291.29 149.479   1
  -2   1  -9 1553.66 158.708   1
  -3  -1  -9 630.250 117.858   1
  -3   1  -9 743.529 126.278   1
  -4   1  -9 4828.63 306.522   1
  -4  -1  -9 5066.86 318.416   1
  -5  -1  -9 884.112 144.829   1
  -5   1  -9 1051.42 151.127   1
  -6   1  -9 2744.98 250.310   1
  -6  -1  -9 2970.20 265.671   1
  -7  -1  -9 72.2634 81.9355   1
  -7   1  -9 41.5250 66.0242   1
  -8  -1  -9 1536.38 212.449   1
  -8   1  -9 1631.87 209.753   1
  -9  -1  -9 1272.50 202.029   1
  -9   1  -9 1237.95 211.572   1
  18   2  -9 1374.37 203.577   2
  17  -2  -9 2431.09 226.158   2
  17   2  -9 2723.89 270.219   2
  16  -2  -9 1645.29 180.499   2
  16   2  -9 1462.36 187.781   2
  15  -2  -9 71.1757 58.1978   2
  15   2  -9 84.0015 66.9869   2
 -14   2   9 2680.13 230.344   2
 -14   2   9 2747.02 223.729   1
  14  -2  -9 2412.48 198.207   2
  14   2  -9 2563.64 237.792   2
 -13   2   9 1936.89 186.994   2
 -13   2   9 1798.40 175.924   1
 -13  -2   9 1775.46 129.936   1
  13  -2  -9 1729.60 162.342   2
  13   2  -9 1845.86 198.234   2
 -12   2   9 4147.77 255.287   2
 -12   2   9 4228.60 260.395   1
  12  -2  -9 3975.31 232.755   2
 -12  -2   9 4157.34 187.094   1
  12   2  -9 3647.83 265.843   2
 -11  -2   9-6.15282 28.3285   1
  11  -2  -9 17.8182 36.3912   2
 -11   2   9 1.79971 43.6660   1
  11   2  -9-25.0707 55.7639   2
  10   2  -9 447.289 96.3269   2
 -10  -2   9 421.692 53.4349   1
  10  -2  -9 380.861 70.5394   2
 -10   2   9 386.950 76.8894   1
   9   2  -9 118.351 53.6506   2
  -9   2   9 5.28399 53.1987   1
  -9  -2   9 62.5892 32.3320   1
   9  -2  -9 77.6103 41.6611   2
   8   2  -9 11100.0 418.502   2
  -8  -2   9 11366.6 242.546   1
   8  -2  -9 10642.3 321.758   2
   7   2  -9 3375.31 229.611   2
   7  -2  -9 3152.18 199.160   1
   7  -2  -9 2823.63 164.604   2
  -7  -2   9 3141.94 131.348   1
   6  -2  -9-0.37709 28.1771   2
   6   2  -9 92.9557 52.3961   2
  -6  -2   9 64.5593 28.1279   1
   6  -2  -9 12.1325 32.9612   1
   6   2  -9 8.63390 22.4372   1
  -5  -2   9 16.8106 28.3198   1
   5  -2  -9 7.47539 39.6810   1
   5   2  -9-11.2831 23.9141   1
  -4  -2   9 1392.92 111.213   1
  -4   2   9 1209.63 122.886   1
   4  -2  -9 1269.25 133.642   1
   4   2  -9 1061.85 95.5959   1
   3   2  -9 14480.6 366.384   1
   3  -2  -9 13129.6 413.734   1
  -3   2   9 13080.8 397.242   1
  -2   2   9 8218.73 321.252   1
   2   2  -9 8604.26 297.030   1
   2  -2  -9 7826.79 328.674   1
   1  -2  -9 1951.06 174.099   1
  -1   2   9 1860.59 163.813   1
   1   2  -9 1815.70 145.747   1
   0   2  -9 255.515 69.1437   1
   0   2   9 406.500 85.9203   1
   0  -2  -9 212.881 64.4085   1
   1   2   9 47.3651 56.2544   1
  -1   2  -9 34.5457 45.5577   1
  -1  -2  -9 66.2125 48.7465   1
  -2   2  -9 19063.4 539.779   1
  -2  -2  -9 18766.5 575.585   1
   2   2   9 19678.7 581.362   1
  -3   2  -9 3494.55 247.531   1
  -3  -2  -9 3699.40 240.675   2
  -3  -2  -9 3888.97 272.523   1
  -4   2  -9-108.412 68.6589   1
  -4  -2  -9 93.0722 76.1071   1
  -5   2  -9 429.727 110.662   1
  -5  -2  -9 305.606 105.063   1
  -6   2  -9 4465.23 318.148   1
  -6  -2  -9 4549.86 327.997   1
  -7   2  -9 4089.45 316.426   1
  -7  -2  -9 4679.02 347.617   1
  -8   2  -9 1400.25 194.858   1
  -8  -2  -9 1344.65 195.404   1
  -9   2  -9 580.617 139.267   1
  -9  -2  -9 527.649 139.821   1
  18   3  -9-79.9401 87.3506   2
  17   3  -9 4059.02 338.805   2
  16  -3  -9 1443.47 165.857   2
  16   3  -9 1214.06 185.095   2
  15  -3  -9 1948.68 183.762   2
  15   3  -9 1856.15 220.196   2
 -14   3   9 8837.31 403.577   2
  14  -3  -9 8672.96 358.327   2
  14   3  -9 8665.20 444.687   2
 -13   3   9-1.70035 51.6406   2
  13  -3  -9 20.0037 39.6156   2
 -13   3   9 69.0799 59.5833   1
  13   3  -9 35.8969 60.4761   2
 -13  -3   9 11.2572 27.2977   1
 -12   3   9 4056.92 242.036   2
  12  -3  -9 3589.46 211.774   2
 -12   3   9 4052.55 266.563   1
  12   3  -9 3938.50 287.302   2
 -12  -3   9 3998.70 153.330   1
 -11  -3   9 418.934 48.2717   1
  11  -3  -9 382.742 71.4505   2
 -11   3   9 297.029 82.6523   1
  11   3  -9 563.046 110.665   2
 -10  -3   9 1192.23 70.2641   1
  10  -3  -9 1390.60 116.467   2
 -10   3   9 1471.43 154.017   1
  10   3  -9 1510.61 175.101   2
   9   3  -9 988.417 136.988   2
   9  -3  -9 1155.59 102.739   2
  -9   3   9 1233.52 137.780   1
  -9  -3   9 1013.66 56.9033   1
  -8   3   9 522.205 91.5618   1
   8   3  -9 470.362 103.496   2
  -8  -3   9 423.046 39.8718   1
   8  -3  -9 303.183 55.4331   2
   7  -3  -9 79.8445 43.6353   2
  -7  -3   9 44.9208 23.1756   1
   7   3  -9-22.9018 67.3842   2
  -7   3   9 31.5559 41.5778   1
   7  -3  -9 15.2251 46.7920   1
   6  -3  -9 7346.59 235.533   2
  -6   3   9 7453.98 313.157   1
   6   3  -9 7026.78 340.599   2
   6  -3  -9 7362.34 318.532   1
   6   3  -9 7320.45 195.792   1
   5  -3  -9 9884.69 274.197   2
  -5   3   9 9578.19 348.892   1
   5  -3  -9 9035.29 355.085   1
   5   3  -9 9156.92 241.915   1
   4   3  -9 592.900 69.6458   1
   4  -3  -9 481.181 92.7796   1
  -4   3   9 605.656 91.8004   1
   3  -3  -9 52.0532 45.7162   1
  -3   3   9-25.1054 43.3130   1
   3   3  -9-12.3235 41.1066   1
  -2   3   9 1419.95 144.596   1
   2   3  -9 1632.84 129.709   1
   2  -3  -9 1496.46 155.529   1
   1  -3  -9 32247.2 707.603   1
  -1   3   9 32932.9 681.612   1
   1   3  -9 33420.2 599.433   1
   0   3  -9 10032.2 353.005   1
   0  -3  -9 9983.13 402.584   1
   0   3   9 10117.5 394.406   1
  -1   3  -9 4931.56 267.596   1
  -1  -3  -9 4272.02 274.060   1
   1   3   9 4808.64 283.323   1
  -2   3  -9 525.453 99.7312   1
  -2  -3  -9 565.151 90.7728   2
  -2  -3  -9 651.287 118.237   1
  -3   3  -9 4308.29 273.760   1
  -3  -3  -9 4155.28 287.571   1
  -3  -3  -9 4257.47 259.413   2
  -4   3  -9 8994.79 411.325   1
  -4  -3  -9 9579.12 447.747   1
  -5   3  -9 4968.71 323.956   1
  -5  -3  -9 5113.21 342.012   1
  -6  -3  -9 329.736 103.850   1
  -6   3  -9 347.975 96.8629   1
  -7  -3  -9 257.010 101.526   1
  -7   3  -9 198.434 92.6595   1
  -8  -3  -9 59.0019 109.716   1
  -8   3  -9 96.0086 82.3889   1
  -9   3  -9 10340.2 546.779   1
  -9  -3  -9 9435.47 536.217   1
  17   4  -9 1714.57 227.915   2
  16   4  -9-6.86234 93.5274   2
  15   4  -9 241.777 86.5448   2
 -14   4   9 1351.54 160.823   2
  14  -4  -9 1282.02 139.310   2
  14   4  -9 1155.83 177.728   2
 -13  -4   9 23.0873 15.4953   1
 -13   4   9 11.5466 54.9781   2
  13  -4  -9-39.4422 48.5042   2
  13   4  -9-8.13823 71.3668   2
  12  -4  -9 11496.4 348.371   2
 -12   4   9 11071.4 459.892   1
  12   4  -9 10829.2 486.335   2
  11  -4  -9 1711.07 127.391   2
 -11   4   9 1448.82 161.609   1
  11   4  -9 1691.91 198.736   2
  10   4  -9 890.930 136.456   2
  10  -4  -9 982.183 94.6539   2
 -10   4   9 1206.33 147.481   1
   9  -4  -9 3619.78 160.886   2
  -9   4   9 4061.11 255.067   1
   9   4  -9 3944.78 276.760   2
   8   4  -9 3709.00 265.452   2
   8  -4  -9 3567.10 148.787   2
  -8   4   9 3764.03 243.409   1
   7   4  -9 4890.12 297.923   2
   7  -4  -9 5114.46 169.044   2
  -7   4   9 5011.59 277.553   1
  -6   4   9 6092.33 296.961   1
   6   4  -9 6323.94 336.396   2
   6   4  -9 5484.80 143.546   1
   6  -4  -9 6130.71 310.710   1
   6  -4  -9 6094.56 183.003   2
   5   4  -9 316.504 45.7082   1
   5  -4  -9 402.845 53.6550   2
  -5   4   9 376.965 78.0690   1
   5  -4  -9 412.404 85.2934   1
   4   4  -9 1042.56 85.6135   1
   4  -4  -9 967.846 128.212   1
  -4   4   9 847.796 115.787   1
   3   4  -9 3483.29 166.540   1
  -3   4   9 3285.11 221.485   1
   3  -4  -9 3529.68 239.325   1
   2   4  -9 8411.66 275.608   1
  -2   4   9 8289.06 351.341   1
   2  -4  -9 8134.69 360.976   1
   1   4  -9 1337.75 121.637   1
  -1   4   9 1295.56 146.205   1
   1  -4  -9 1549.19 168.174   1
   0   4  -9 85.9872 52.9948   1
   0   4   9 147.979 68.0046   1
   0  -4  -9 93.7895 59.4780   1
  -1   4  -9-25.8914 48.5188   1
  -1  -4  -9-16.3111 51.3322   1
  -1  -4  -9 25.3373 46.2984   2
  -2  -4  -9 4114.03 284.152   1
  -2  -4  -9 4218.60 245.713   2
  -2   4  -9 3851.19 245.614   1
  -3  -4  -9 322.711 87.9776   2
  -3  -4  -9 324.255 88.4201   1
  -3   4  -9 217.027 67.5543   1
  -4  -4  -9 3331.67 275.541   1
  -4   4  -9 3046.93 242.959   1
  -5   4  -9 39.6674 55.4098   1
  -5  -4  -9 25.5424 61.0616   1
  -6  -4  -9 7733.30 445.234   1
  -6   4  -9 7547.78 416.651   1
  -7   4  -9 1100.85 169.941   1
  -7  -4  -9 1308.56 194.963   1
  -8   4  -9 9.15922 67.2991   1
  -8  -4  -9-176.045 112.803   1
  -9   4  -9 2180.82 267.600   1
  17   5  -9 133.231 90.6571   2
  16   5  -9 3078.99 302.759   2
  15   5  -9 424.627 119.929   2
  14   5  -9 2414.94 254.953   2
 -13   5   9 1709.34 153.591   2
  13   5  -9 1524.17 196.459   2
  12   5  -9 592.887 124.435   2
  11  -5  -9 9873.30 274.543   2
  11   5  -9 10284.4 477.121   2
  10   5  -9 1185.87 167.336   2
  10  -5  -9 1241.99 89.5571   2
 -10   5   9 1198.72 154.633   1
  -9   5   9 113.612 60.3362   1
   9   5  -9 152.444 76.9126   2
   9  -5  -9 133.612 30.2152   2
   8   5  -9 8813.64 424.739   2
   8  -5  -9 8069.76 176.867   2
  -8   5   9 8586.80 382.614   1
  -7   5   9 252.677 71.1975   1
   7   5  -9 292.171 85.3783   2
   7  -5  -9 223.704 28.8718   2
  -6   5   9 3040.02 218.998   1
   6   5  -9 3152.32 243.485   2
   6  -5  -9 2888.86 223.737   1
   6  -5  -9 3030.35 94.8560   2
  -5   5   9 1170.54 138.576   1
   5  -5  -9 1077.86 141.220   1
   5   5  -9 991.697 67.0604   1
   5  -5  -9 1077.68 65.0873   2
   4   5  -9 1254.40 87.2524   1
  -4   5   9 1280.70 149.729   1
   4  -5  -9 1250.36 151.221   1
   3   5  -9 108.158 41.1341   1
   3  -5  -9 49.7419 33.1467   2
   3  -5  -9 40.5496 57.5280   1
  -3   5   9 2.26181 45.4537   1
   2   5  -9 11441.0 319.835   1
   2  -5  -9 11125.1 279.396   2
  -2   5   9 10725.7 411.102   1
   2  -5  -9 10685.5 435.434   1
   1  -5  -9 1089.21 147.712   1
   1   5  -9 1342.27 122.202   1
   1  -5  -9 971.257 95.3321   2
  -1   5   9 1400.37 157.630   1
   0  -5  -9 708.427 125.175   1
   0   5  -9 860.495 109.576   1
  -1  -5  -9 4085.21 282.880   1
  -1  -5  -9 3702.00 216.176   2
  -1   5  -9 4131.02 240.421   1
  -2  -5  -9 4956.38 322.300   1
  -2  -5  -9 4663.14 259.873   2
  -2   5  -9 4406.59 265.937   1
  -3   5  -9 906.454 131.919   1
  -3  -5  -9 1010.49 158.311   1
  -3  -5  -9 1355.53 155.172   2
  -4  -5  -9 5319.74 357.059   1
  -4  -5  -9 6200.17 340.062   2
  -4   5  -9 6203.00 344.097   1
  -5   5  -9 96.4556 72.0619   1
  -5  -5  -9 426.497 125.635   1
  -6   5  -9 211.062 83.0581   1
  -6  -5  -9 102.110 102.157   1
  -7   5  -9 238.132 99.6744   1
  -7  -5  -9 207.178 85.4535   1
  -8   5  -9 15.1691 85.7110   1
  -8  -5  -9 119.843 100.459   1
  16   6  -9 145.256 93.8377   2
  15   6  -9 1436.87 214.702   2
  14   6  -9 444.629 111.070   2
  13   6  -9 5411.47 378.949   2
  12   6  -9 367.640 115.707   2
  11   6  -9 4812.66 345.144   2
  10   6  -9 1503.82 188.977   2
   9   6  -9 22768.5 708.364   2
  -8   6   9 78.4531 48.8686   1
   8   6  -9 7.15679 51.5684   2
   7   6  -9 2603.39 236.055   2
  -7   6   9 2406.28 211.175   1
  -6   6   9 13612.9 485.074   1
   6   6  -9 13175.2 524.597   2
   6  -6  -9 13318.7 496.846   1
   5   6  -9 212.803 32.0608   1
   5   6  -9 132.803 70.4009   2
  -5   6   9 110.215 62.5678   1
   5  -6  -9 65.6166 50.8297   1
   4  -6  -9 14414.5 204.325   2
  -4   6   9 16900.0 537.907   1
   4   6  -9 17436.1 304.707   1
   4  -6  -9 16671.7 557.469   1
   4  -6  -9 15422.0 198.242   2
   3   6  -9 742.336 75.3707   1
   3  -6  -9 671.854 58.9058   2
   3  -6  -9 689.861 122.063   1
  -3   6   9 603.779 105.269   1
   2   6  -9 857.022 91.4674   1
  -2   6   9 866.497 125.435   1
   2  -6  -9 902.690 79.1317   2
   2  -6  -9 888.706 138.399   1
   1   6  -9 12800.7 369.149   1
   1  -6  -9 11879.5 317.179   2
   1  -6  -9 12325.3 490.175   1
   0   6  -9 4588.75 242.784   1
   0  -6  -9 5320.97 325.920   1
  -1   6  -9 10320.3 384.295   1
  -1  -6  -9 10712.5 475.009   1
  -2  -6  -9 359.377 106.851   1
  -2  -6  -9 166.022 59.9914   2
  -2   6  -9 157.710 67.5169   1
  -3  -6  -9 3723.17 293.881   1
  -3   6  -9 3349.19 244.509   1
  -3  -6  -9 2978.80 226.817   2
  -4   6  -9 147.158 77.0799   1
  -4  -6  -9 74.8545 56.8378   1
  -4  -6  -9 3.97400 58.6219   2
  -5   6  -9 9538.37 457.774   1
  -5  -6  -9 9542.01 497.013   1
  -6  -6  -9 730.001 149.424   1
  -6   6  -9 618.094 139.437   1
  -7  -6  -9 923.656 181.949   1
  -7   6  -9 770.996 149.548   1
  -8  -6  -9 1275.58 205.904   1
  -8   6  -9 952.786 164.071   1
  15   7  -9 3506.80 328.396   2
  14   7  -9 17.5073 66.1164   2
  13   7  -9 9525.52 513.183   2
  12   7  -9 2759.30 276.578   2
  11   7  -9 19560.5 703.284   2
  10   7  -9 4629.29 339.421   2
   9   7  -9 8697.14 453.330   2
   8   7  -9 464.464 114.761   2
   7   7  -9 6905.57 397.129   2
   6   7  -9 9947.13 468.397   2
   6  -7  -9 10851.4 465.442   1
   5   7  -9 207.797 24.5312   1
   5   7  -9 346.046 89.0596   2
   4  -7  -9 5556.55 335.145   1
   4   7  -9 6121.44 176.247   1
   3   7  -9 941.826 85.6462   1
   3  -7  -9 964.408 141.462   1
   3  -7  -9 895.124 52.7599   2
   2   7  -9 11299.3 318.955   1
   2  -7  -9 12128.3 498.950   1
   2  -7  -9 11053.0 254.087   2
   1   7  -9 596.240 95.4981   1
   1  -7  -9 588.053 74.8205   2
   1  -7  -9 413.230 102.049   1
   0  -7  -9 51.1567 51.2706   1
   0  -7  -9 43.7174 40.6814   2
   0   7  -9 154.357 55.4275   1
  -1   7  -9 18756.3 526.984   1
  -1  -7  -9 18575.1 640.707   1
  -2   7  -9 4040.34 260.400   1
  -2  -7  -9 3946.76 243.682   2
  -2  -7  -9 3524.29 287.646   1
  -3  -7  -9 14052.2 585.800   1
  -3   7  -9 13896.1 500.896   1
  -3  -7  -9 13312.2 473.122   2
  -4  -7  -9-10.0376 60.7860   1
  -4   7  -9-32.2418 69.0872   1
  -4  -7  -9 22.3618 49.1030   2
  -5  -7  -9 2305.73 255.118   1
  -5   7  -9 2336.34 229.648   1
  -6  -7  -9 2639.50 272.300   1
  -6   7  -9 2447.06 246.436   1
  -7  -7  -9 5211.43 401.058   1
  -7   7  -9 5558.25 386.901   1
  -8   7  -9 9478.11 523.087   1
  15   8  -9 1425.83 224.296   2
  14   8  -9 4857.51 386.507   2
  13   8  -9 13692.2 628.448   2
  12   8  -9 742.906 154.083   2
  11   8  -9 9379.77 505.845   2
  10   8  -9 2097.19 238.865   2
   9   8  -9 19199.7 696.466   2
   8   8  -9 484.765 123.051   2
   7   8  -9 350.962 101.998   2
   6   8  -9 14583.4 593.307   2
   6  -8  -9 14877.9 569.534   1
   5   8  -9 41.7287 13.0191   1
   5  -8  -9 1.77036 53.7440   1
   5   8  -9 32.0790 11.4231   1
   4  -8  -9 31990.4 832.171   1
   4   8  -9 31391.8 399.866   1
   3   8  -9 7682.64 237.595   1
   3  -8  -9 7090.00 396.132   1
   2  -8  -9 66.3982 24.8034   2
   2   8  -9-27.8829 38.1186   1
   2  -8  -9 35.9529 78.3651   1
   1   8  -9 6522.00 269.546   1
   1  -8  -9 6018.00 372.678   1
   1  -8  -9 6453.76 220.261   2
   0   8  -9 7045.66 301.864   1
   0  -8  -9 6265.76 384.946   1
   0  -8  -9 6509.51 254.760   2
  -1   8  -9 6149.51 304.164   1
  -1  -8  -9 6247.05 388.114   1
  -2   8  -9 1183.44 146.931   1
  -2  -8  -9 1362.22 193.071   1
  -2  -8  -9 1121.72 130.138   2
  -3  -8  -9 4231.51 270.753   2
  -3   8  -9 4319.39 287.903   1
  -3  -8  -9 4722.65 348.894   1
  -4   8  -9 520.086 122.629   1
  -4  -8  -9 313.519 94.1867   1
  -5  -8  -9 6324.49 424.311   1
  -5   8  -9 6382.23 386.369   1
  -6  -8  -9 279.036 110.367   1
  -6   8  -9 207.292 92.3775   1
  -7  -8  -9 4915.42 394.190   1
  -7   8  -9 4762.41 368.982   1
  14   9  -9 1729.55 246.807   2
  13   9  -9 1097.70 193.191   2
  12   9  -9 1530.64 219.770   2
  11   9  -9 17537.3 707.906   2
  10   9  -9 1222.52 192.366   2
   9   9  -9 242.574 106.389   2
   8   9  -9 6181.46 405.561   2
   7   9  -9 8910.43 478.038   2
   6   9  -9 4108.42 332.482   2
   5   9  -9 408.556 115.165   2
   5  -9  -9 250.562 90.4237   1
   4   9  -9 7300.46 196.515   1
   4  -9  -9 7199.28 415.787   1
   3  -9  -9 2247.97 231.302   1
   3   9  -9 2134.55 129.645   1
   2   9  -9 12800.9 351.734   1
   2  -9  -9 13739.7 567.934   1
   1   9  -9 2522.99 176.011   1
   1  -9  -9 2931.48 272.688   1
   1  -9  -9 2670.47 135.950   2
   0  -9  -9 595.810 79.6663   2
   0   9  -9 421.161 88.1196   1
   0  -9  -9 473.060 125.576   1
  -1  -9  -9 13795.7 595.963   1
  -1   9  -9 14397.0 473.387   1
  -2   9  -9 8121.05 379.605   1
  -2  -9  -9 8022.47 461.966   1
  -2  -9  -9 7691.29 337.712   2
  -3   9  -9 14151.0 525.960   1
  -3  -9  -9 14805.3 639.669   1
  -4   9  -9 1583.29 189.842   1
  -4  -9  -9 1509.47 205.874   1
  -5  -9  -9 1699.23 238.065   1
  -5   9  -9 1175.53 181.797   1
  -6  -9  -9 718.138 162.226   1
  -6   9  -9 823.600 156.760   1
  -7   9  -9 1325.78 202.519   1
  13  10  -9 2893.89 311.012   2
  12  10  -9 1177.34 201.345   2
  11  10  -9 176.589 91.6136   2
  10  10  -9 3104.88 304.589   2
   9  10  -9 8011.35 481.151   2
   8  10  -9 3255.96 309.328   2
   7  10  -9 85.3290 75.0382   2
   6  10  -9 7682.94 462.516   2
   5  10  -9 4312.85 342.642   2
   5 -10  -9 4200.81 331.600   1
   4  10  -9 3922.34 329.332   2
   4 -10  -9 3717.48 308.554   1
   4  10  -9 3331.47 145.831   1
   4  10  -9 3608.56 143.455   1
   3  10  -9 4435.23 189.047   1
   3 -10  -9 4250.16 332.122   1
   2  10  -9 1271.24 121.318   1
   2 -10  -9 1169.17 190.311   1
   1 -10  -9 10499.1 522.245   1
   1  10  -9 11580.3 377.702   1
   0  10  -9 8295.56 348.562   1
   0 -10  -9 7836.42 456.632   1
  -1  10  -9 978.462 139.692   1
  -1 -10  -9 891.222 164.408   1
  -2  10  -9 16197.1 542.912   1
  -2 -10  -9 15595.6 661.336   1
  -3  10  -9 4593.81 309.281   1
  -3 -10  -9 4864.20 380.410   1
  -4 -10  -9 98.3246 84.4460   1
  -4  10  -9 150.369 93.1028   1
  -5  10  -9 3943.95 316.974   1
  -5 -10  -9 3668.41 343.284   1
  -6  10  -9 134.270 75.9619   1
  -7  10  -9 391.959 131.412   1
  12  11  -9 1309.70 220.802   2
  11  11  -9 2801.20 301.607   2
  10  11  -9 3943.79 350.183   2
   9  11  -9 229.158 99.9000   2
   8  11  -9 3169.39 312.037   2
   7  11  -9 3666.16 329.939   2
   6  11  -9 1656.01 225.716   2
   5  11  -9 9851.87 534.782   2
   4  11  -9 25.0080 28.1465   1
   4  11  -9 47.7593 70.1509   2
   4 -11  -9 15.5266 74.1239   1
   3  11  -9 1382.60 114.572   1
   3 -11  -9 1421.35 206.050   1
   2 -11  -9 274.757 93.6885   1
   2  11  -9 201.860 62.4084   1
   1 -11  -9 2652.86 279.863   1
   0 -11  -9 9776.51 524.243   1
  -1 -11  -9 7418.63 464.287   1
  -2 -11  -9 429.707 137.459   1
  -3 -11  -9 509.467 141.892   1
  -4 -11  -9 5753.88 432.775   1
  -5  11  -9 22.4558 87.5190   1
  -6  11  -9 222.569 111.547   1
  11  12  -9 274.283 104.392   2
  10  12  -9 2430.36 293.637   2
   9  12  -9 1453.98 222.811   2
   8  12  -9 5649.76 430.573   2
   7  12  -9 6794.36 465.646   2
   6  12  -9 1260.90 201.969   2
   5  12  -9 1715.11 245.804   2
   4  12  -9 438.174 137.553   2
   4 -12  -9 401.243 132.398   1
   3  12  -9 8450.60 509.808   2
   3 -12  -9 8459.06 500.413   1
   2 -12  -9 6545.67 438.569   1
   1 -12  -9 4062.13 350.116   1
   0 -12  -9 1533.30 219.327   1
  -1 -12  -9 1932.63 247.375   1
  -2 -12  -9 15530.7 705.821   1
  -3 -12  -9-146.535 120.730   1
   9  13  -9 939.120 189.450   2
   8  13  -9 6844.88 487.390   2
   7  13  -9 172.924 77.9575   2
   6  13  -9 5015.98 409.551   2
   5  13  -9 10009.1 568.813   2
   4  13  -9 213.452 104.912   2
   3  13  -9 2769.37 304.474   2
   3 -13  -9 3290.09 325.319   1
   2 -13  -9 1537.32 229.780   1
   1 -13  -9 5316.02 413.314   1
   0 -13  -9 18187.7 768.673   1
  -1 -13  -9 515.077 147.190   1
   6  14  -9 1130.23 206.069   2
   5  14  -9 87.0584 100.438   2
   4  14  -9 439.142 145.326   2
   3  14  -9 10574.5 608.519   2
   3 -14  -9 10152.3 584.351   1
   2  14  -9 1035.92 197.915   2
   2 -14  -9 1192.84 204.807   1
  19   0 -10 147.875 89.6118   2
  18   0 -10 16194.4 633.352   2
  17   0 -10 5145.56 347.943   2
  16   0 -10 285.566 86.9164   2
  15   0 -10 12750.2 513.391   2
  14   0 -10 1160.27 156.763   2
  13   0 -10 16600.3 547.836   2
 -13   0  10 17135.7 470.799   1
  12   0 -10 337.670 84.2543   2
  11   0 -10 2154.57 189.739   2
  10   0 -10 31383.2 677.416   2
  -9   0  10 22647.8 473.423   1
   9   0 -10 23108.4 570.532   2
   8   0 -10 7032.65 315.972   2
  -8   0  10 7395.85 267.253   1
   7   0 -10 6597.28 303.187   2
   7   0 -10 6522.48 262.233   1
  -7   0  10 6895.21 255.526   1
   6   0 -10 6570.53 296.860   2
   6   0 -10 6430.16 265.859   1
   5   0 -10 105.486 48.7673   1
   4   0 -10 89.1842 50.0061   1
  -3   0  10 91.7459 55.3772   1
   3   0 -10 15.6867 50.0218   1
   2   0 -10 4695.78 254.409   1
  -2   0  10 4031.09 233.665   1
   1   0 -10 33165.8 689.003   1
  -1   0  10 31810.7 679.654   1
   0   0 -10 4088.55 252.357   1
   0   0  10 3975.96 256.307   1
  -1   0 -10 3040.99 225.439   1
  -2   0 -10 5361.97 312.753   1
  -3   0 -10 61163.1 1091.38   1
  -4   0 -10 931.281 149.937   1
  -5   0 -10 14678.8 578.288   1
  -6   0 -10 856.020 158.405   1
  -7   0 -10 776.994 143.088   1
  -8   0 -10 10235.5 544.525   1
  19   1 -10 1002.83 182.172   2
  18  -1 -10 830.678 144.816   2
  18   1 -10 1009.68 169.366   2
  17  -1 -10 5.91310 57.8254   2
  17   1 -10-14.4789 80.4661   2
  16  -1 -10 3790.07 280.251   2
  16   1 -10 3545.03 290.593   2
  15  -1 -10 515.183 113.525   2
  15   1 -10 406.959 105.882   2
  14  -1 -10 300.352 81.1660   2
  14   1 -10 350.280 96.3929   2
 -14   1  10 343.681 82.9763   1
  13  -1 -10 1370.80 154.195   2
  13   1 -10 1439.02 172.407   2
 -13   1  10 1362.08 148.607   1
 -12  -1  10 89.1338 46.7442   1
  12  -1 -10-19.7004 47.9918   2
  12   1 -10 89.2266 44.1065   2
 -12   1  10 0.28902 45.7665   1
  11  -1 -10 19423.0 530.231   2
 -11   1  10 19627.7 500.904   1
  11   1 -10 19446.2 575.756   2
 -11  -1  10 19910.4 418.590   1
  10   1 -10 6.45417 50.3307   2
 -10  -1  10 17.4644 28.5408   1
  10  -1 -10 22.2958 46.8874   2
   9  -1 -10-31.4957 46.9861   2
   9   1 -10 30.0302 52.4405   2
  -9  -1  10 29.4223 31.7765   1
   8   1 -10 43867.0 825.939   2
  -8  -1  10 45070.1 588.681   1
   8  -1 -10 44643.2 738.148   2
   7  -1 -10 16976.1 450.675   2
   7   1 -10 17559.0 512.651   2
   7   1 -10 17466.5 394.492   1
   7  -1 -10 16939.9 454.647   1
  -7  -1  10 17627.5 375.934   1
   6  -1 -10 144.640 57.5580   2
   6   1 -10 78.0327 49.1323   2
   6  -1 -10 128.017 44.5808   1
   6   1 -10 32.4719 30.0011   1
  -6  -1  10 47.1431 30.9354   1
  -5  -1  10 1781.38 131.401   1
   5  -1 -10 1820.24 154.634   1
   5   1 -10 1639.88 135.371   1
  -5   1  10 1764.28 142.590   1
  -4   1  10 12153.5 386.014   1
   4  -1 -10 13011.7 416.598   1
   4   1 -10 12829.5 375.734   1
   3   1 -10 14922.5 417.680   1
  -3   1  10 14411.4 433.335   1
   3  -1 -10 14132.7 439.568   1
   2  -1 -10 5057.78 273.852   1
  -2  -1  10 5196.14 262.487   1
   2   1 -10 5378.23 262.515   1
  -2   1  10 5171.32 263.975   1
  -1   1  10 10029.2 386.591   1
   1  -1 -10 9794.44 394.326   1
   1   1 -10 9945.75 370.216   1
   0   1 -10 188.367 64.3222   1
   0  -1 -10 88.9146 61.6314   1
   0   1  10 338.018 84.3655   1
   1   1  10 23149.4 638.958   1
  -1  -1 -10 24174.0 650.980   1
  -1   1 -10 25015.5 628.875   1
  -2   1 -10 176.638 66.7610   1
  -2  -1 -10 59.0656 57.0616   1
  -3  -1 -10 4073.57 292.590   1
  -3   1 -10 4362.65 288.121   1
  -4  -1 -10 373.290 101.114   1
  -4   1 -10 412.089 95.8901   1
  -5  -1 -10 8361.70 443.514   1
  -5   1 -10 9033.39 452.786   1
  -6   1 -10 7384.58 426.386   1
  -6  -1 -10 7444.50 436.295   1
  -7   1 -10 4216.22 333.889   1
  -7  -1 -10 3668.45 319.696   1
  -8  -1 -10 1065.41 197.352   1
  -8   1 -10 1111.32 194.174   1
  18  -2 -10 4995.42 327.964   2
  18   2 -10 5143.28 378.794   2
  17  -2 -10 1303.61 171.491   2
  17   2 -10 1537.66 207.332   2
  16  -2 -10 22.9300 55.7424   2
  16   2 -10-6.73295 55.9487   2
  15  -2 -10 107.144 64.9163   2
  15   2 -10 350.413 109.493   2
  14  -2 -10 2722.12 212.519   2
 -14   2  10 2706.79 225.326   1
  14   2 -10 2932.90 256.008   2
  13  -2 -10 2369.82 189.695   2
 -13   2  10 2247.10 194.309   1
  13   2 -10 2501.46 235.267   2
  12  -2 -10 4413.20 246.471   2
 -12   2  10 4215.22 256.770   1
  12   2 -10 4311.70 294.434   2
 -12  -2  10 4177.18 176.154   1
 -11   2  10 898.873 125.081   1
 -11  -2  10 856.841 79.6159   1
  11  -2 -10 702.253 102.264   2
  11   2 -10 719.297 125.855   2
 -10  -2  10 7911.74 220.884   1
  10  -2 -10 8518.79 314.533   2
 -10   2  10 8019.76 336.246   1
  10   2 -10 7512.52 369.447   2
  -9  -2  10 3031.43 132.037   1
   9  -2 -10 3127.64 187.636   2
   9   2 -10 3085.73 235.775   2
  -9   2  10 2917.39 199.930   1
  -8  -2  10 3616.17 146.830   1
   8   2 -10 3512.85 243.728   2
  -8   2  10 3474.46 210.936   1
   8  -2 -10 3425.21 190.621   2
   7  -2 -10-0.87143 34.3130   2
   7   2 -10 40.4668 43.5538   2
  -7  -2  10 41.5353 31.1931   1
   7   2 -10 99.7354 39.6047   1
   7  -2 -10-16.6365 43.7330   1
  -7   2  10-18.2465 49.5646   1
   6  -2 -10 21460.7 474.517   2
   6   2 -10 21819.1 597.118   2
   6  -2 -10 21023.8 534.138   1
  -6   2  10 21069.0 510.916   1
   6   2 -10 21608.5 420.601   1
  -6  -2  10 22063.3 405.738   1
   5   2 -10 4.52055 30.6075   1
  -5   2  10-46.0605 50.6066   1
  -5  -2  10 3.91327 32.9916   1
   5  -2 -10-12.1250 41.2719   1
   4  -2 -10 5291.94 278.596   1
  -4   2  10 5747.08 271.336   1
  -4  -2  10 5426.10 234.161   1
   4   2 -10 5437.73 231.079   1
   3  -2 -10 10.1335 42.8253   1
   3   2 -10 50.0890 40.5338   1
  -3   2  10 69.5114 46.0564   1
   2  -2 -10 184.353 64.3748   1
  -2   2  10 221.758 73.4626   1
   2   2 -10 109.898 47.1687   1
   1  -2 -10 8390.00 370.352   1
   1   2 -10 8354.87 334.314   1
  -1   2  10 9096.46 372.601   1
   0   2  10 4933.67 288.887   1
   0  -2 -10 4649.20 286.805   1
   0   2 -10 4143.08 247.090   1
  -1  -2 -10 9243.03 410.681   1
  -1   2 -10 9691.08 390.765   1
  -2  -2 -10 6234.69 352.019   1
  -2   2 -10 5964.90 326.173   1
  -3   2 -10 5973.48 337.729   1
  -3  -2 -10 5405.49 337.470   1
  -4   2 -10 3016.22 251.995   1
  -4  -2 -10 2523.04 243.402   1
  -5   2 -10 4034.65 301.886   1
  -5  -2 -10 4250.24 323.466   1
  -6  -2 -10-75.3270 70.6125   1
  -6   2 -10-44.6662 69.4033   1
  -7  -2 -10 449.973 120.958   1
  -7   2 -10 594.258 137.970   1
  -8   2 -10 4412.75 357.652   1
  -8  -2 -10 4485.56 367.470   1
  18   3 -10-47.8036 94.1534   2
  17   3 -10 846.519 155.706   2
  16  -3 -10 87.6223 62.3928   2
  16   3 -10 164.135 81.1759   2
  15  -3 -10 1795.59 174.293   2
  15   3 -10 1884.75 219.819   2
  14  -3 -10 8203.43 346.656   2
  14   3 -10 7952.45 433.143   2
  13  -3 -10 2122.32 169.951   2
 -13   3  10 2509.44 216.532   1
  13   3 -10 2269.21 225.477   2
 -12  -3  10 1320.44 82.8424   1
  12  -3 -10 1531.72 141.709   2
  12   3 -10 1881.39 203.646   2
 -12   3  10 1504.15 167.292   1
  11   3 -10 438.275 99.2437   2
 -11   3  10 389.247 86.5254   1
 -11  -3  10 361.699 40.1343   1
  11  -3 -10 561.189 86.0361   2
 -10  -3  10 7517.88 164.288   1
  10  -3 -10 8959.30 302.449   2
 -10   3  10 9251.08 379.283   1
  10   3 -10 8039.53 394.337   2
  -9  -3  10 1599.10 78.2065   1
   9  -3 -10 1565.64 122.089   2
  -9   3  10 1665.29 164.008   1
   9   3 -10 1724.70 181.043   2
  -8   3  10 4840.66 266.131   1
   8   3 -10 4810.08 297.472   2
  -8  -3  10 4547.64 141.658   1
   8  -3 -10 4879.99 207.239   2
   7   3 -10 2093.80 198.931   2
  -7   3  10 2264.89 183.011   1
   7  -3 -10 2277.41 188.508   1
  -7  -3  10 2103.54 107.049   1
   7  -3 -10 2325.47 142.011   2
   6  -3 -10 208.433 49.0615   2
   6   3 -10 119.427 57.8836   2
   6  -3 -10 162.971 67.9388   1
   6   3 -10 106.594 36.8600   1
  -6   3  10 175.361 47.1148   1
  -5   3  10 10915.5 389.002   1
   5  -3 -10 10851.0 412.298   1
   5   3 -10 11247.1 299.048   1
  -4   3  10 97.1024 58.6088   1
   4   3 -10 99.7928 45.0251   1
   4  -3 -10 88.5614 51.1383   1
   3   3 -10 4658.36 218.102   1
   3  -3 -10 4727.59 278.700   1
  -3   3  10 4816.03 264.772   1
  -2   3  10 2129.49 184.722   1
   2   3 -10 1894.85 149.766   1
   2  -3 -10 1821.16 179.147   1
   1  -3 -10 2217.63 202.699   1
  -1   3  10 2672.33 211.871   1
   1   3 -10 2346.08 175.130   1
   0  -3 -10 11586.9 460.022   1
   0   3 -10 11310.8 395.511   1
  -1   3 -10 6101.41 305.057   1
  -1  -3 -10 6072.79 347.565   1
  -2  -3 -10 215.502 72.7650   2
  -2  -3 -10 35.9163 64.1843   1
  -2   3 -10 130.583 67.4708   1
  -3   3 -10 4379.99 283.748   1
  -3  -3 -10 4073.95 304.362   1
  -4   3 -10 4853.66 315.252   1
  -4  -3 -10 4857.42 339.171   1
  -5   3 -10-35.7060 56.4832   1
  -5  -3 -10 17.7051 65.2242   1
  -6   3 -10 897.482 156.961   1
  -6  -3 -10 855.023 165.814   1
  -7   3 -10 1441.62 199.891   1
  -7  -3 -10 1441.92 211.662   1
  -8   3 -10-113.231 81.3690   1
  17   4 -10 13826.6 633.705   2
  16   4 -10 2825.83 285.061   2
  15  -4 -10 4801.29 267.453   2
  15   4 -10 4522.94 351.562   2
  14  -4 -10 463.599 83.1862   2
  14   4 -10 365.222 115.773   2
  13  -4 -10 1857.23 149.995   2
  13   4 -10 1750.23 207.296   2
  12  -4 -10 11050.2 341.489   2
 -12   4  10 10257.4 450.422   1
  12   4 -10 10342.7 487.686   2
  11  -4 -10 3293.57 178.236   2
 -11   4  10 3523.99 259.291   1
  11   4 -10 3632.53 285.664   2
  10  -4 -10 3376.27 168.191   2
 -10   4  10 3304.31 243.298   1
  10   4 -10 3178.19 257.918   2
   9   4 -10 639.045 119.243   2
  -9   4  10 864.174 133.789   1
   9  -4 -10 757.184 77.9338   2
  -8   4  10 5461.75 301.818   1
   8   4 -10 5239.96 326.620   2
   8  -4 -10 5319.05 192.475   2
  -7   4  10 14961.6 485.549   1
   7   4 -10 15979.6 560.831   2
   7  -4 -10 15577.3 511.194   1
   7  -4 -10 14983.7 310.405   2
   6  -4 -10-8.84383 25.3842   2
   6   4 -10 116.365 70.4536   2
   6  -4 -10 23.8986 54.0788   1
  -6   4  10 75.8893 54.8549   1
   6   4 -10-37.0503 26.6839   1
   5   4 -10 549.333 67.0916   1
   5  -4 -10 610.884 68.8794   2
   5  -4 -10 618.950 111.387   1
  -5   4  10 534.998 102.856   1
  -4   4  10 610.125 104.756   1
   4   4 -10 843.099 88.3162   1
   4  -4 -10 699.225 119.396   1
   3   4 -10 25271.3 487.941   1
   3  -4 -10 26169.2 677.155   1
  -3   4  10 26567.4 644.740   1
  -2   4  10 1979.32 186.485   1
   2   4 -10 1759.40 139.628   1
   2  -4 -10 1709.62 181.489   1
   1  -4 -10 1149.64 151.717   1
   1   4 -10 1256.84 126.637   1
   0  -4 -10 104.605 69.9241   1
   0  -4 -10 170.166 58.6366   2
   0   4 -10 218.039 73.4341   1
  -1   4 -10 1675.53 164.812   1
  -1  -4 -10 1651.82 186.770   1
  -1  -4 -10 1848.69 163.172   2
  -2  -4 -10 20118.7 659.778   1
  -2   4 -10 20087.1 578.293   1
  -2  -4 -10 19124.6 545.088   2
  -3  -4 -10 2508.48 243.995   1
  -3   4 -10 2863.05 238.432   1
  -3  -4 -10 2845.09 227.604   2
  -4   4 -10 2099.41 210.230   1
  -4  -4 -10 2106.83 230.248   1
  -5  -4 -10 8500.49 471.197   1
  -5   4 -10 9130.72 455.779   1
  -6  -4 -10 2414.51 261.160   1
  -6   4 -10 2729.48 265.790   1
  -7  -4 -10 3071.67 305.691   1
  -7   4 -10 3477.98 310.372   1
  -8   4 -10 56.0996 85.5308   1
  17   5 -10 260.810 103.916   2
  16   5 -10-9.24698 70.7430   2
  15   5 -10 3458.21 316.120   2
  14   5 -10 8046.53 462.511   2
  13   5 -10 67.5662 62.0569   2
  12  -5 -10 2010.19 130.902   2
  12   5 -10 1729.63 209.626   2
  11   5 -10 71.2911 76.5566   2
  11  -5 -10 179.153 40.3916   2
  10  -5 -10 12126.5 270.907   2
 -10   5  10 12906.9 496.277   1
  10   5 -10 13281.0 543.314   2
   9   5 -10 2965.81 260.245   2
   9  -5 -10 2645.94 115.960   2
  -9   5  10 2814.45 228.390   1
   8   5 -10 2280.21 225.183   2
   8  -5 -10 2158.05 97.1320   2
  -8   5  10 2455.19 208.377   1
  -7   5  10 4245.26 277.062   1
   7   5 -10 4488.23 312.291   2
   7  -5 -10 4342.46 284.878   1
   7  -5 -10 4641.78 134.759   2
  -6   5  10 3248.01 238.980   1
   6   5 -10 2630.74 237.955   2
   6  -5 -10 2905.59 236.716   1
   6   5 -10 2977.87 105.363   1
   6  -5 -10 2794.43 112.823   2
   5  -5 -10 27918.7 392.648   2
  -5   5  10 27922.5 685.411   1
   5  -5 -10 28303.3 727.364   1
   5   5 -10 27178.9 398.842   1
   4   5 -10 156.987 46.9747   1
   4  -5 -10 262.938 86.7028   1
  -4   5  10 294.919 78.1542   1
   3  -5 -10 2431.48 131.096   2
   3   5 -10 2435.89 147.841   1
   3  -5 -10 2517.28 222.286   1
  -3   5  10 2239.63 196.937   1
   2  -5 -10 185.237 75.1594   1
   2   5 -10 141.914 55.1337   1
   2  -5 -10 197.200 50.2190   2
   1   5 -10 2570.02 177.703   1
   1  -5 -10 2489.89 226.660   1
   0   5 -10 22500.3 549.474   1
   0  -5 -10 21471.7 509.050   2
   0  -5 -10 22372.9 678.994   1
  -1   5 -10-55.9296 57.2797   1
  -1  -5 -10 109.923 77.6167   1
  -1  -5 -10 138.515 58.1873   2
  -2   5 -10 139.905 55.6674   1
  -2  -5 -10 364.321 99.8706   1
  -2  -5 -10 248.728 77.4116   2
  -3  -5 -10 299.822 107.704   1
  -3  -5 -10 315.717 88.4418   2
  -3   5 -10 424.656 103.547   1
  -4  -5 -10 13356.7 583.999   1
  -4   5 -10 12677.2 517.023   1
  -5  -5 -10 4379.73 344.949   1
  -5   5 -10 4749.49 329.574   1
  -6  -5 -10 152.606 97.5110   1
  -6   5 -10-106.524 105.855   1
  -7   5 -10 663.675 153.022   1
  -7  -5 -10 527.276 149.626   1
  16   6 -10 716.017 166.483   2
  15   6 -10-24.6938 67.4385   2
  14   6 -10 114.399 88.6725   2
  13   6 -10 1163.18 182.484   2
  12   6 -10 12039.0 562.780   2
  11   6 -10 1130.67 178.261   2
  10   6 -10 2675.02 259.099   2
   9   6 -10 35.6682 59.0848   2
   8   6 -10 11528.5 515.271   2
   7   6 -10 6267.48 378.647   2
   7  -6 -10 6058.03 349.302   1
   6   6 -10 6352.66 379.530   2
   6  -6 -10 6197.71 353.196   1
   5   6 -10 401.965 51.8733   1
   5  -6 -10 324.663 28.0686   2
   5  -6 -10 301.584 94.3294   1
   5  -6 -10 275.905 27.7793   2
   4  -6 -10 173.736 31.4949   2
   4   6 -10 133.085 40.1032   1
   4  -6 -10 109.329 59.0306   1
   3  -6 -10 6822.60 204.645   2
   3  -6 -10 7275.04 386.808   1
   3   6 -10 7276.69 251.080   1
   2  -6 -10 7449.58 242.386   2
   2  -6 -10 7165.32 393.897   1
   2   6 -10 7313.70 275.368   1
   1  -6 -10 1534.76 182.755   1
   1   6 -10 1658.38 146.044   1
   1  -6 -10 1523.88 126.022   2
   0  -6 -10 348.649 98.2076   1
   0   6 -10 497.903 91.5092   1
  -1  -6 -10 1010.54 158.644   1
  -1  -6 -10 1275.00 140.378   2
  -1   6 -10 899.668 126.171   1
  -2  -6 -10 24920.6 768.899   1
  -2  -6 -10 24439.0 624.027   2
  -2   6 -10 26467.8 671.203   1
  -3   6 -10 1578.36 181.566   1
  -3  -6 -10 1621.94 213.544   1
  -3  -6 -10 1621.73 180.251   2
  -4   6 -10 211.923 78.5009   1
  -4  -6 -10 216.075 99.9576   1
  -5   6 -10 96.8575 80.7466   1
  -5  -6 -10 18.3263 68.8986   1
  -6  -6 -10 4559.73 369.139   1
  -6   6 -10 4777.71 358.834   1
  -7   6 -10 2464.93 264.600   1
  15   7 -10 43.6930 64.6675   2
  14   7 -10 2045.96 251.975   2
  13   7 -10 1039.97 180.398   2
  12   7 -10 1462.97 208.327   2
  11   7 -10 2691.53 269.895   2
  10   7 -10 97.1913 82.1396   2
   9   7 -10 3334.72 296.684   2
   8   7 -10 1046.66 168.517   2
   7   7 -10 51.6101 72.0990   2
   6   7 -10 860.215 156.948   2
   6  -7 -10 998.744 151.999   1
   5   7 -10 1825.92 91.0731   1
   5  -7 -10 2247.92 224.873   1
   4  -7 -10 54.2461 80.9788   1
   4   7 -10 33.2865 28.7734   1
   3   7 -10 64.2999 37.8485   1
   3  -7 -10 125.778 28.8970   2
   3  -7 -10-12.6507 54.2385   1
   2  -7 -10 19.0997 30.2815   2
   2   7 -10 36.5561 42.7558   1
   1   7 -10 2200.11 165.425   1
   1  -7 -10 2188.47 144.836   2
   1  -7 -10 2504.74 245.971   1
   0   7 -10 3027.13 209.785   1
   0  -7 -10 3073.72 268.373   1
  -1  -7 -10 1631.96 151.627   2
  -1   7 -10 2216.55 189.996   1
  -1  -7 -10 2614.52 254.194   1
  -2  -7 -10 618.407 137.116   1
  -2   7 -10 838.382 129.917   1
  -2  -7 -10 723.876 115.398   2
  -3  -7 -10 1020.62 179.639   1
  -3   7 -10 782.300 131.242   1
  -4  -7 -10 9173.59 505.124   1
  -4   7 -10 9527.09 457.594   1
  -5  -7 -10 520.252 133.701   1
  -5   7 -10 343.573 108.764   1
  -6  -7 -10 605.396 144.032   1
  -6   7 -10 1296.06 195.271   1
  -7   7 -10 524.765 141.228   1
  14   8 -10-123.747 65.8362   2
  13   8 -10 1598.00 228.762   2
  12   8 -10 214.630 107.261   2
  11   8 -10 973.207 174.484   2
  10   8 -10 545.526 139.873   2
   9   8 -10 6262.87 413.695   2
   8   8 -10 1109.12 166.699   2
   7   8 -10 130.523 85.8933   2
   6   8 -10 335.300 96.3447   2
   6  -8 -10 454.369 115.812   1
   5   8 -10 501.016 43.9646   1
   5   8 -10 923.177 160.467   2
   5  -8 -10 790.647 137.469   1
   4  -8 -10 3503.39 285.702   1
   4   8 -10 3552.09 149.298   1
   3   8 -10 85.3093 40.5718   1
   3  -8 -10 13.5948 66.0995   1
   2   8 -10 232.597 54.9718   1
   2  -8 -10 390.670 48.4346   2
   1   8 -10 13.7363 41.5289   1
   1  -8 -10 9.16042 25.8503   2
   0  -8 -10 374.592 119.494   1
   0   8 -10 248.835 76.4783   1
  -1  -8 -10 782.215 162.840   1
  -1   8 -10 538.026 108.203   1
  -1  -8 -10 591.534 93.6619   2
  -2  -8 -10 126.208 89.7220   1
  -2   8 -10 226.665 86.5758   1
  -3  -8 -10 1545.12 215.491   1
  -3   8 -10 1865.47 197.242   1
  -4  -8 -10 139.297 97.6136   1
  -4   8 -10 37.5719 60.1017   1
  -5  -8 -10 1827.52 250.699   1
  -5   8 -10 1379.01 189.203   1
  -6   8 -10 7.34829 76.2174   1
  14   9 -10 332.965 120.328   2
  13   9 -10 2215.62 273.964   2
  12   9 -10 1477.07 221.617   2
  11   9 -10 2337.55 275.357   2
  10   9 -10 1878.12 242.686   2
   9   9 -10 1587.20 215.866   2
   8   9 -10 170.735 89.7954   2
   7   9 -10 701.411 147.412   2
   6   9 -10 2583.78 269.257   2
   6  -9 -10 2980.98 274.597   1
   5   9 -10 1843.74 229.398   2
   5  -9 -10 1547.23 196.393   1
   4  -9 -10 867.930 153.877   1
   4   9 -10 851.087 76.1908   1
   3  -9 -10 146.865 75.3142   1
   3   9 -10 30.0643 30.8333   1
   2  -9 -10 3519.39 302.056   1
   2   9 -10 3415.12 192.973   1
   1  -9 -10 3085.92 287.314   1
   1   9 -10 3127.64 202.178   1
   0   9 -10-26.6046 66.4942   1
   0  -9 -10 21.7746 81.0348   1
  -1   9 -10 1952.70 180.050   1
  -1  -9 -10 2816.33 290.424   1
  -2  -9 -10 280.300 105.742   1
  -2   9 -10 387.684 104.091   1
  -3   9 -10 2929.11 248.841   1
  -3  -9 -10 3125.77 311.121   1
  -4  -9 -10 470.305 135.264   1
  -4   9 -10 672.232 136.924   1
  -5  -9 -10 1262.92 210.849   1
  -5   9 -10 1062.11 175.743   1
  -6   9 -10 516.947 130.133   1
  12  10 -10 1283.21 217.705   2
  11  10 -10 2761.25 303.489   2
  10  10 -10 69.4508 90.4470   2
   9  10 -10 4379.33 370.172   2
   8  10 -10 3266.50 318.342   2
   7  10 -10 1430.51 203.684   2
   6  10 -10 5522.00 400.333   2
   5  10 -10-40.8084 75.2447   2
   5 -10 -10-75.2705 67.9669   1
   4 -10 -10 13723.5 606.036   1
   4  10 -10 12562.5 275.805   1
   3  10 -10 2379.44 143.892   1
   3 -10 -10 2046.98 239.982   1
   2 -10 -10 5875.03 403.773   1
   2  10 -10 6371.36 264.308   1
   1 -10 -10 982.530 181.094   1
   1  10 -10 892.518 115.249   1
   0  10 -10 943.541 129.108   1
   0 -10 -10 721.402 157.766   1
  -1  10 -10 10487.1 422.855   1
  -1 -10 -10 10666.5 562.740   1
  -2  10 -10 2119.27 214.544   1
  -2 -10 -10 1877.74 243.105   1
  -3 -10 -10 58.3491 77.4665   1
  -3  10 -10 267.068 105.912   1
  -4 -10 -10 229.068 99.9660   1
  -4  10 -10 530.223 127.304   1
  -5  10 -10 192.788 108.161   1
  -6  10 -10-46.3532 88.3349   1
  11  11 -10 3729.08 364.768   2
  10  11 -10 12296.6 637.199   2
   9  11 -10 1199.19 210.869   2
   8  11 -10 900.900 176.072   2
   7  11 -10-110.676 101.850   2
   6  11 -10 6103.52 435.278   2
   5  11 -10 5770.30 424.043   2
   5 -11 -10 5809.31 408.980   1
   4  11 -10 770.301 160.938   2
   4 -11 -10 547.512 151.740   1
   3 -11 -10 1972.83 248.110   1
   2 -11 -10 2543.01 280.005   1
   2  11 -10 2385.03 165.521   1
   1  11 -10 240.318 76.8142   1
   1 -11 -10 146.772 101.693   1
   0  11 -10 4538.69 268.903   1
   0 -11 -10 4335.37 372.811   1
  -1  11 -10 1073.05 149.892   1
  -1 -11 -10 953.273 181.948   1
  -2  11 -10 778.365 130.852   1
  -2 -11 -10 896.033 198.538   1
  -3  11 -10 1784.82 209.960   1
  -4  11 -10 103.348 95.9693   1
  -5  11 -10 712.357 153.373   1
  10  12 -10 3391.50 355.309   2
   9  12 -10 797.527 185.837   2
   8  12 -10 873.334 186.552   2
   7  12 -10 390.586 121.001   2
   6  12 -10 835.028 175.628   2
   5  12 -10 55.9029 79.6709   2
   4  12 -10 1893.69 252.704   2
   4 -12 -10 1598.79 232.709   1
   3 -12 -10 177.345 75.6488   1
   2 -12 -10 82.4047 68.9255   1
   1 -12 -10 27.8455 85.8109   1
   0 -12 -10 614.262 162.196   1
   0  12 -10 533.208 113.401   1
  -1  12 -10-120.750 76.3140   1
  -1 -12 -10-104.405 113.211   1
  -2  12 -10 2791.78 253.538   1
  -3  12 -10 245.510 84.6787   1
  -4  12 -10 455.581 129.814   1
  -5  12 -10 317.572 123.316   1
   7  13 -10 518.886 150.808   2
   6  13 -10 557.812 158.030   2
   5  13 -10 68.1995 80.1040   2
   4  13 -10 79.5373 90.1348   2
   4 -13 -10 248.064 110.003   1
   3  13 -10 2227.20 282.076   2
   3 -13 -10 2079.18 278.212   1
   2 -13 -10 170.629 107.472   1
  18   0 -11 3.12495 64.3553   2
  17   0 -11-16.6472 69.8281   2
  16   0 -11-16.4848 59.1415   2
  15   0 -11-48.9388 63.3290   2
  14   0 -11-17.8845 62.0560   2
  13   0 -11 62.6917 58.0901   2
  12   0 -11 43.8203 56.6336   2
  11   0 -11-0.34093 43.7547   2
  10   0 -11-31.6150 48.6596   2
   9   0 -11-56.5209 46.9635   2
   8   0 -11-53.6022 57.7906   2
   7   0 -11-61.4246 52.7212   2
   7   0 -11 31.4240 44.1755   1
   6   0 -11 11.9386 36.7561   2
   6   0 -11-13.1857 41.9832   1
  -5   0  11 4.17961 43.1545   1
   5   0 -11-3.81924 36.6444   1
   4   0 -11 32.1174 48.8131   1
  -4   0  11 0.26552 41.6080   1
   3   0 -11-48.7491 66.6940   1
  -3   0  11 25.5083 48.0512   1
   2   0 -11 6.38761 45.1125   1
  -2   0  11 98.1471 58.4809   1
  -1   0  11-40.3106 54.1227   1
   1   0 -11 8.94031 50.8672   1
   0   0 -11 76.7278 60.8562   1
  -1   0 -11 68.8481 85.4897   1
  -2   0 -11 29.4609 69.7908   1
  -3   0 -11 118.774 92.1804   1
  -4   0 -11 87.6161 73.5819   1
  -5   0 -11-60.7211 83.7875   1
  -6   0 -11-119.113 95.8171   1
  -7   0 -11 155.001 85.9658   1
  18  -1 -11 776.113 137.388   2
  18   1 -11 745.628 156.678   2
  17  -1 -11-52.1063 64.0602   2
  17   1 -11-18.7600 79.0385   2
  16  -1 -11-161.070 73.8461   2
  16   1 -11-78.9500 77.6765   2
  15  -1 -11 505.299 106.494   2
  15   1 -11 335.654 95.1167   2
  14  -1 -11 3769.89 262.289   2
  14   1 -11 2978.67 257.593   2
  13  -1 -11 4486.11 272.962   2
  13   1 -11 4493.66 300.335   2
 -13   1  11 4700.56 265.010   1
 -12   1  11 105.740 52.1266   1
 -12  -1  11 211.033 56.6631   1
  12  -1 -11 137.925 62.6421   2
  12   1 -11 163.373 74.8849   2
 -11   1  11 6367.56 289.439   1
 -11  -1  11 6630.23 245.766   1
  11  -1 -11 6321.81 307.773   2
  11   1 -11 6548.36 345.752   2
  10   1 -11 853.261 130.765   2
 -10   1  11 802.897 107.592   1
 -10  -1  11 888.552 92.0945   1
  10  -1 -11 838.121 110.735   2
   9  -1 -11 295.586 72.9128   2
   9   1 -11 347.452 95.6114   2
  -9  -1  11 426.170 65.8695   1
  -9   1  11 380.454 78.1173   1
   8  -1 -11 212.169 61.2663   2
   8   1 -11 213.029 60.5496   2
  -8  -1  11 97.2022 35.9958   1
  -8   1  11 117.666 51.6452   1
  -7  -1  11 125.357 46.0481   1
  -7   1  11 170.055 57.8384   1
   7  -1 -11 220.504 65.9718   2
   7   1 -11 25.5233 49.8498   2
   7   1 -11 197.437 57.4960   1
   7  -1 -11 214.314 71.5046   1
   6  -1 -11 2579.94 189.028   2
   6   1 -11 2623.43 209.927   2
   6  -1 -11 2510.32 187.402   1
   6   1 -11 2696.51 174.363   1
  -6   1  11 2701.67 185.584   1
   5   1 -11 246.360 68.3626   1
  -5   1  11 355.633 76.7020   1
   5  -1 -11 473.080 92.9320   1
   4  -1 -11 59.9092 49.6802   1
   4   1 -11 16.0310 37.8574   1
  -4  -1  11 68.6300 44.6291   1
  -4   1  11 172.365 59.9542   1
   3   1 -11 3227.94 208.432   1
  -3   1  11 2887.52 205.761   1
  -3  -1  11 2635.58 189.826   1
   3  -1 -11 3139.68 222.884   1
   2  -1 -11 563.308 107.471   1
   2   1 -11 551.420 93.5906   1
  -2   1  11 568.070 107.196   1
   1  -1 -11 2253.69 201.291   1
   1   1 -11 2147.27 189.344   1
  -1   1  11 2154.36 196.011   1
   0  -1 -11 9015.31 409.558   1
   0   1 -11 9290.26 394.229   1
  -1   1 -11 1521.67 170.292   1
  -1  -1 -11 1748.48 190.310   1
  -2   1 -11 781.168 129.549   1
  -2  -1 -11 616.992 121.524   1
  -3   1 -11 47.6705 66.3490   1
  -3  -1 -11-14.4736 61.0394   1
  -4  -1 -11 10422.8 501.630   1
  -4   1 -11 10045.5 476.367   1
  -5  -1 -11 2429.19 254.110   1
  -5   1 -11 2713.18 267.483   1
  -6  -1 -11 222.292 106.845   1
  -6   1 -11 271.197 102.767   1
  -7   1 -11 1557.71 219.662   1
  18   2 -11 618.938 140.329   2
  17   2 -11 3336.09 300.745   2
  16  -2 -11 2033.63 201.720   2
  16   2 -11 1899.53 220.119   2
  15  -2 -11 1746.75 176.217   2
  15   2 -11 2110.18 228.461   2
  14  -2 -11 526.190 102.820   2
  14   2 -11 371.990 110.069   2
  13  -2 -11 1483.47 152.492   2
 -13   2  11 1848.51 183.230   1
  13   2 -11 1553.81 188.726   2
  12  -2 -11 4806.41 261.806   2
  12   2 -11 4551.15 304.879   2
 -12   2  11 4806.16 276.118   1
 -11  -2  11 2974.22 140.065   1
  11  -2 -11 2469.12 183.696   2
  11   2 -11 3012.97 248.343   2
 -11   2  11 2755.19 203.808   1
  10   2 -11 137.618 66.8606   2
 -10  -2  11 56.0807 33.6762   1
 -10   2  11 28.9478 44.3528   1
  10  -2 -11-27.4367 45.7648   2
   9  -2 -11 115.819 54.4495   2
   9   2 -11 82.0354 57.7086   2
  -9   2  11 96.6298 56.7357   1
  -9  -2  11 80.2016 32.5393   1
   8   2 -11 3547.39 254.600   2
  -8   2  11 3805.69 229.491   1
  -8  -2  11 3436.97 160.518   1
   8  -2 -11 3378.69 200.060   2
   7  -2 -11 15129.2 422.403   2
   7   2 -11 15001.6 527.163   2
   7   2 -11 15338.0 364.117   1
   7  -2 -11 15378.5 476.348   1
  -7   2  11 14880.9 446.795   1
  -7  -2  11 15528.8 351.836   1
  -6  -2  11 448.159 73.6253   1
  -6   2  11 636.185 97.2480   1
   6  -2 -11 554.515 83.0712   2
   6   2 -11 576.095 106.292   2
   6  -2 -11 483.503 95.5716   1
   6   2 -11 378.974 69.5841   1
   5   2 -11 653.014 88.1503   1
  -5   2  11 748.700 102.933   1
   5  -2 -11 564.577 106.968   1
   4  -2 -11 137.247 68.2159   1
   4   2 -11 115.564 49.9245   1
  -4   2  11 153.854 59.9604   1
   3   2 -11 8984.34 336.746   1
  -3   2  11 8843.01 364.827   1
   3  -2 -11 9500.85 397.470   1
   2   2 -11 6827.10 308.275   1
  -2   2  11 7104.81 337.890   1
   2  -2 -11 7154.68 355.149   1
   1  -2 -11 283.931 89.6704   1
   1   2 -11 281.632 79.7615   1
   0   2 -11 66.9751 54.7146   1
   0  -2 -11 145.999 70.1633   1
  -1   2 -11 162.214 67.5143   1
  -1  -2 -11 264.507 88.8252   1
  -2  -2 -11 6056.44 363.152   1
  -2   2 -11 6184.68 343.853   1
  -3  -2 -11 2095.32 225.367   1
  -3   2 -11 2227.81 221.001   1
  -4   2 -11 842.049 148.157   1
  -4  -2 -11 1005.50 171.340   1
  -5   2 -11 450.321 121.002   1
  -5  -2 -11 464.749 119.722   1
  -6  -2 -11 6350.78 426.341   1
  -6   2 -11 5946.11 398.582   1
  -7   2 -11 3232.95 309.571   1
  18   3 -11 57.6897 97.6380   2
  17   3 -11 455.181 127.182   2
  16   3 -11-12.3414 56.4617   2
  15  -3 -11 1636.63 168.757   2
  15   3 -11 1740.29 215.675   2
  14  -3 -11 6576.77 308.502   2
  14   3 -11 6097.27 388.637   2
 -13   3  11 890.734 136.669   1
  13  -3 -11 800.937 110.404   2
  13   3 -11 781.784 145.462   2
 -12   3  11 89.1902 63.6881   1
  12  -3 -11 40.4486 43.3493   2
  12   3 -11-6.88525 51.2150   2
 -11  -3  11 3051.79 109.203   1
  11  -3 -11 3800.57 208.841   2
  11   3 -11 3724.45 281.795   2
 -11   3  11 3992.32 259.090   1
 -10   3  11 2833.17 213.528   1
  10  -3 -11 2800.43 172.223   2
 -10  -3  11 2663.25 103.814   1
  10   3 -11 2770.22 240.097   2
   9   3 -11 16529.9 581.498   2
  -9   3  11 16205.1 510.596   1
  -9  -3  11 15931.3 272.035   1
   9  -3 -11 16740.5 407.661   2
   8   3 -11 1266.03 164.275   2
  -8   3  11 1124.57 134.783   1
  -8  -3  11 1285.37 89.3500   1
   8  -3 -11 1163.00 111.070   2
   7  -3 -11 195.373 58.5724   2
   7   3 -11 180.468 61.2850   2
   7   3 -11 177.905 44.4783   1
   7  -3 -11 276.103 84.6941   1
  -7   3  11 249.923 82.6359   1
   6  -3 -11 3430.24 189.560   2
   6   3 -11 3227.89 254.345   2
   6  -3 -11 2772.16 217.570   1
  -6   3  11 3184.85 227.211   1
   6   3 -11 3048.55 162.667   1
   5  -3 -11 24473.2 642.330   1
  -5   3  11 22592.3 584.647   1
   5   3 -11 23766.0 475.780   1
   4   3 -11 6007.72 254.132   1
   4  -3 -11 6617.31 341.814   1
  -4   3  11 6205.99 311.630   1
   3  -3 -11 1218.98 155.696   1
   3   3 -11 1144.56 121.074   1
  -3   3  11 1594.63 165.017   1
   2   3 -11 2538.76 184.730   1
   2  -3 -11 1969.08 193.893   1
   1  -3 -11 5975.43 342.502   1
   1   3 -11 6149.41 301.234   1
   0  -3 -11 14697.0 544.093   1
   0   3 -11 14909.3 484.670   1
  -1   3 -11 11.8412 49.3992   1
  -1  -3 -11 31.4585 52.0748   2
  -1  -3 -11 88.6417 73.1519   1
  -2   3 -11-13.0369 63.5599   1
  -2  -3 -11 175.725 86.3879   1
  -3   3 -11-44.5555 59.3603   1
  -3  -3 -11-19.1920 68.5746   1
  -4   3 -11 7777.87 417.578   1
  -4  -3 -11 8163.41 459.718   1
  -5   3 -11 2683.31 260.195   1
  -5  -3 -11 2744.56 277.947   1
  -6   3 -11 92.0224 87.3389   1
  -6  -3 -11 0.61691 67.3738   1
  -7   3 -11 2353.67 267.231   1
  17   4 -11 261.885 117.676   2
  16   4 -11 1633.32 233.048   2
  15   4 -11 102.742 85.8777   2
  14  -4 -11 158.387 51.1336   2
  14   4 -11 145.309 67.4223   2
  13  -4 -11 1271.04 124.866   2
  13   4 -11 1343.64 186.986   2
  12  -4 -11 1372.24 125.452   2
  12   4 -11 1242.75 178.166   2
  11   4 -11 1033.87 162.734   2
 -11   4  11 1101.98 153.396   1
  11  -4 -11 1321.43 110.814   2
  10   4 -11 497.674 114.056   2
 -10   4  11 405.682 97.3296   1
  10  -4 -11 489.188 73.0165   2
   9   4 -11 200.845 79.2181   2
  -9   4  11 154.593 69.5635   1
   9  -4 -11 34.1539 35.1862   2
   8   4 -11 6736.56 379.516   2
  -8   4  11 6080.34 323.755   1
   8  -4 -11 6066.11 217.153   2
   7   4 -11 8688.15 430.441   2
  -7   4  11 8784.41 384.274   1
   7   4 -11 8541.07 212.852   1
   7  -4 -11 8524.45 390.726   1
   7  -4 -11 8984.55 263.527   2
   6  -4 -11 1267.84 104.673   2
   6   4 -11 957.526 150.121   2
   6   4 -11 1052.71 88.5172   1
   6  -4 -11 1246.89 155.245   1
  -6   4  11 1175.50 147.093   1
  -5   4  11 374.716 81.6272   1
   5   4 -11 406.143 66.9060   1
   5  -4 -11 373.122 93.8372   1
   4   4 -11 1170.79 111.431   1
  -4   4  11 1426.54 160.375   1
   4  -4 -11 967.971 144.132   1
   3   4 -11 22505.5 505.697   1
   3  -4 -11 20845.2 639.713   1
   2   4 -11 7549.66 309.296   1
   2  -4 -11 7119.90 373.980   1
   1  -4 -11 22.1949 58.2485   1
   1   4 -11-61.2683 51.8039   1
   0  -4 -11 42.3107 55.6710   1
   0   4 -11 159.513 70.2401   1
   0  -4 -11 85.4041 50.4177   2
  -1  -4 -11 280.862 108.522   1
  -1  -4 -11 210.229 66.0028   2
  -1   4 -11 195.664 71.2058   1
  -2   4 -11 15445.4 534.481   1
  -2  -4 -11 15099.8 603.651   1
  -3  -4 -11 1459.18 195.798   1
  -3   4 -11 1533.03 181.043   1
  -4  -4 -11 213.697 96.7336   1
  -4   4 -11 29.3572 65.3653   1
  -5  -4 -11 115.918 87.2295   1
  -5   4 -11 142.064 93.0462   1
  -6   4 -11 3853.67 320.774   1
  -6  -4 -11 3720.89 339.559   1
  16   5 -11 4846.40 385.556   2
  15   5 -11-123.199 93.9066   2
  14   5 -11 2510.94 262.628   2
  13   5 -11 29.4985 56.5871   2
  12   5 -11 746.829 143.374   2
  12  -5 -11 617.044 73.4906   2
  11   5 -11 1278.50 182.215   2
  11  -5 -11 1337.89 100.009   2
  10   5 -11 22.3274 50.8005   2
  10  -5 -11-10.2747 22.0235   2
   9   5 -11 3585.89 299.191   2
   9  -5 -11 3073.12 128.212   2
   8   5 -11 4120.05 311.046   2
   8  -5 -11 3946.42 138.969   2
   7   5 -11 146.741 72.0350   2
   7  -5 -11 57.1637 49.7000   1
   7  -5 -11 138.360 31.1284   2
   6  -5 -11 642.435 64.7011   2
   6   5 -11 575.347 120.680   2
   6   5 -11 638.738 64.6017   1
   6  -5 -11 714.245 124.581   1
   5  -5 -11 1898.57 118.157   2
   5  -5 -11 1669.13 187.225   1
   5   5 -11 1744.41 116.106   1
   4   5 -11 3592.11 183.143   1
   4  -5 -11 3458.47 268.781   1
   3   5 -11 3451.45 192.921   1
   3  -5 -11 3218.18 167.194   2
   3  -5 -11 3265.58 262.176   1
   2   5 -11 4352.59 229.690   1
   2  -5 -11 4833.15 320.594   1
   1  -5 -11 451.666 106.695   1
   1   5 -11 699.253 107.497   1
   1  -5 -11 588.584 89.8997   2
   0  -5 -11 6052.11 287.827   2
   0  -5 -11 6925.61 397.575   1
   0   5 -11 6544.04 315.728   1
  -1  -5 -11 198.525 99.8568   1
  -1  -5 -11 161.495 63.9789   2
  -1   5 -11 131.995 76.7777   1
  -2  -5 -11 50.2565 77.4209   1
  -2  -5 -11 116.949 66.7177   2
  -2   5 -11 191.600 78.4453   1
  -3  -5 -11 4148.07 335.892   1
  -3   5 -11 4841.82 314.577   1
  -4  -5 -11 15236.5 651.326   1
  -4   5 -11 15943.7 601.967   1
  -5   5 -11 627.892 136.645   1
  -5  -5 -11 884.200 173.159   1
  -6   5 -11 2824.90 279.072   1
  16   6 -11 2490.52 286.853   2
  15   6 -11 1021.18 184.112   2
  14   6 -11 4669.98 372.851   2
  13   6 -11 2758.28 281.051   2
  12   6 -11 603.868 145.848   2
  11   6 -11 1652.36 220.806   2
  10   6 -11 1568.82 200.358   2
   9   6 -11 12628.2 562.496   2
   8   6 -11 6612.92 404.340   2
   7   6 -11 9061.19 471.511   2
   7  -6 -11 8438.17 423.452   1
   6   6 -11 8217.39 443.093   2
   6  -6 -11 8378.75 425.241   1
   6  -6 -11 6675.58 111.597   2
   6   6 -11 7239.43 167.204   1
   6  -6 -11 7006.35 118.509   2
   5  -6 -11 957.811 67.8464   2
   5  -6 -11 815.709 57.8807   2
   5  -6 -11 1197.84 165.321   1
   5   6 -11 1059.97 89.2111   1
   4   6 -11 5264.54 212.403   1
   4  -6 -11 4286.91 157.549   2
   4  -6 -11 4698.47 321.684   1
   3   6 -11 25.4126 38.6259   1
   3  -6 -11 38.0593 28.9275   2
   3  -6 -11 7.34733 68.4214   1
   2  -6 -11 1376.17 118.643   2
   2   6 -11 1285.85 127.916   1
   2  -6 -11 1299.48 175.762   1
   1  -6 -11 2169.09 229.811   1
   1   6 -11 1761.18 158.213   1
   0  -6 -11 443.656 110.769   1
   0  -6 -11 453.278 85.5622   2
   0   6 -11 289.648 70.4298   1
  -1   6 -11 1434.01 162.871   1
  -1  -6 -11 1734.66 212.898   1
  -1  -6 -11 1416.39 153.622   2
  -2   6 -11 833.246 140.864   1
  -2  -6 -11 687.850 136.674   1
  -3  -6 -11 2192.05 248.034   1
  -3   6 -11 1955.94 205.789   1
  -4   6 -11 1170.29 168.917   1
  -4  -6 -11 634.695 148.339   1
  -5   6 -11 2650.71 260.743   1
  -5  -6 -11 2287.11 271.031   1
  -6   6 -11 652.561 156.703   1
  15   7 -11 1060.15 189.446   2
  14   7 -11 279.013 118.463   2
  13   7 -11 6753.37 450.325   2
  12   7 -11 18.5539 80.6599   2
  11   7 -11 18738.4 722.193   2
  10   7 -11 3508.24 307.499   2
   9   7 -11 628.483 143.795   2
   8   7 -11 2257.68 247.820   2
   7   7 -11 4447.33 341.879   2
   7  -7 -11 4208.09 314.947   1
   6   7 -11 6106.17 396.221   2
   6  -7 -11 5499.77 360.780   1
   5   7 -11 92.2721 34.9030   1
   5  -7 -11 186.454 82.7465   1
   4  -7 -11 2522.62 99.0757   2
   4   7 -11 3279.48 161.781   1
   4  -7 -11 3017.25 266.331   1
   4  -7 -11 2646.58 98.3133   2
   3  -7 -11 1826.01 109.253   2
   3   7 -11 1907.30 141.430   1
   3  -7 -11 1703.81 207.881   1
   2   7 -11 106.358 53.2189   1
   2  -7 -11 126.322 47.5749   2
   2  -7 -11 196.036 74.5830   1
   1  -7 -11 282.881 113.365   1
   1   7 -11 307.534 71.3160   1
   0  -7 -11 1547.29 209.432   1
   0   7 -11 1378.58 151.040   1
  -1   7 -11 9225.92 400.021   1
  -1  -7 -11 8995.71 494.170   1
  -2  -7 -11 395.693 101.541   1
  -2   7 -11 569.186 116.308   1
  -3   7 -11 12627.6 522.551   1
  -3  -7 -11 13459.3 624.178   1
  -4  -7 -11 972.770 168.257   1
  -4   7 -11 942.712 163.311   1
  -5   7 -11 3804.91 306.824   1
  -6   7 -11 5854.87 403.256   1
  14   8 -11 2046.93 264.118   2
  13   8 -11 6198.17 443.424   2
  12   8 -11 1716.41 230.996   2
  11   8 -11 699.824 148.501   2
  10   8 -11 184.973 69.1887   2
   9   8 -11 8595.78 498.535   2
   8   8 -11 2432.79 264.159   2
   7   8 -11 45.9954 60.2830   2
   7  -8 -11-12.1990 65.9617   1
   6   8 -11 18473.7 706.533   2
   6  -8 -11 17098.2 655.807   1
   5   8 -11 1212.91 79.7353   1
   5   8 -11 1698.03 221.960   2
   5  -8 -11 1475.03 207.342   1
   4   8 -11 10770.4 282.722   1
   4  -8 -11 10451.6 509.738   1
   3   8 -11-37.8152 35.1292   1
   3  -8 -11 72.2417 86.8982   1
   2   8 -11 1815.66 147.385   1
   2  -8 -11 2245.22 246.637   1
   1   8 -11 5663.24 279.063   1
   1  -8 -11 5827.36 394.472   1
   0  -8 -11 2079.21 244.768   1
   0   8 -11 1897.65 175.843   1
  -1   8 -11 8697.28 389.949   1
  -1  -8 -11 8418.06 487.591   1
  -2  -8 -11 1488.11 216.882   1
  -2   8 -11 1073.07 150.167   1
  -3   8 -11 4631.54 320.631   1
  -3  -8 -11 4119.42 355.805   1
  -4   8 -11 4066.36 313.487   1
  -4  -8 -11 3955.83 365.800   1
  -5   8 -11 2128.04 239.897   1
  -6   8 -11-141.986 102.402   1
  13   9 -11 853.446 179.234   2
  12   9 -11 313.089 90.3068   2
  11   9 -11 6930.77 471.203   2
  10   9 -11 117.913 83.8690   2
   9   9 -11 527.341 139.187   2
   8   9 -11 10921.1 570.743   2
   7   9 -11 4205.13 357.933   2
   6   9 -11 5964.03 417.928   2
   6  -9 -11 5791.96 395.223   1
   5   9 -11-16.9401 66.2173   2
   5  -9 -11 119.305 83.4035   1
   4  -9 -11 8738.87 491.737   1
   4   9 -11 8169.50 241.051   1
   3   9 -11-44.9202 40.9504   1
   3  -9 -11 87.2109 77.2096   1
   2   9 -11 7000.04 285.023   1
   2  -9 -11 7089.68 444.389   1
   1   9 -11-18.6198 47.9587   1
   1  -9 -11 146.578 86.8607   1
   0   9 -11 3366.45 233.189   1
   0  -9 -11 3367.60 318.427   1
  -1   9 -11 4427.45 286.941   1
  -1  -9 -11 4164.32 357.816   1
  -2  -9 -11-17.6103 82.5822   1
  -2   9 -11-90.2653 81.0432   1
  -3  -9 -11 6818.60 472.160   1
  -3   9 -11 6920.46 390.880   1
  -4   9 -11 4476.40 335.341   1
  -5   9 -11 1291.27 193.902   1
  12  10 -11 1978.16 273.188   2
  11  10 -11-54.0272 69.5942   2
  10  10 -11 5927.04 437.900   2
   9  10 -11 7315.46 484.602   2
   8  10 -11-5.92123 75.0968   2
   7  10 -11 8958.49 532.770   2
   6  10 -11 8586.45 516.476   2
   6 -10 -11 8130.40 485.147   1
   5  10 -11 204.570 101.071   2
   5 -10 -11 185.593 92.3549   1
   4 -10 -11 520.702 128.800   1
   3 -10 -11 2889.49 296.795   1
   2  10 -11 1939.80 154.561   1
   2 -10 -11 2501.10 270.879   1
   1  10 -11 2549.19 188.802   1
   1 -10 -11 2161.17 258.757   1
   0  10 -11 130.404 66.1435   1
   0 -10 -11 342.350 121.507   1
  -1  10 -11 1386.47 170.749   1
  -1 -10 -11 1864.01 253.722   1
  -2 -10 -11 6159.08 454.422   1
  -2  10 -11 5293.47 337.719   1
  -3  10 -11 1187.02 169.638   1
  -4  10 -11 184.846 92.4730   1
  -5  10 -11 5031.13 375.735   1
  10  11 -11 917.825 178.482   2
   9  11 -11 4767.56 408.968   2
   8  11 -11 1798.42 254.235   2
   7  11 -11 3339.42 335.797   2
   6  11 -11 2217.37 279.041   2
   5  11 -11 16073.7 722.865   2
   5 -11 -11 16511.1 713.584   1
   4  11 -11 368.226 124.116   2
   4 -11 -11 435.881 112.672   1
   3 -11 -11 1327.58 211.714   1
   2 -11 -11 1413.46 214.133   1
   1 -11 -11 2351.83 280.681   1
   0 -11 -11 5844.44 441.456   1
  -1  11 -11 1271.33 160.389   1
  -2  11 -11 30.5621 70.8598   1
  -3  11 -11 3402.06 284.359   1
  -4  11 -11 4780.94 351.196   1
   8  12 -11 3714.43 371.632   2
   7  12 -11 2780.10 310.434   2
   6  12 -11 535.172 165.633   2
   5  12 -11 2037.30 278.437   2
   5 -12 -11 1893.07 255.050   1
   4  12 -11 36.5424 79.7366   2
   4 -12 -11 12.8561 96.7908   1
   3 -12 -11 11544.6 618.872   1
   2 -12 -11 2759.37 305.159   1
  17   0 -12 343.536 103.580   2
  16   0 -12 4486.31 318.197   2
  15   0 -12 12882.7 522.286   2
  14   0 -12 3788.28 276.667   2
  13   0 -12 8694.81 403.920   2
  12   0 -12 297.148 86.3360   2
  11   0 -12 156.491 59.4719   2
  10   0 -12 33244.1 752.010   2
   9   0 -12 21409.5 600.387   2
   8   0 -12 1253.52 150.635   2
   8   0 -12 1300.13 130.988   1
  -8   0  12 1222.60 121.155   1
   7   0 -12 88.2750 61.4303   2
   7   0 -12 77.5397 53.0154   1
  -7   0  12 84.3627 53.8874   1
  -6   0  12 14160.9 419.489   1
   6   0 -12 14520.9 452.890   1
  -5   0  12-2.82404 45.2598   1
   5   0 -12 31.9645 59.5565   1
  -4   0  12 10348.6 384.040   1
   4   0 -12 10505.4 409.229   1
   3   0 -12 21.0860 47.4957   1
  -3   0  12 53.0364 49.9907   1
  -2   0  12 7611.04 359.584   1
   2   0 -12 7267.25 357.147   1
   1   0 -12 17525.8 571.851   1
   0   0 -12 1729.31 191.091   1
  -1   0 -12 13045.6 527.599   1
  -2   0 -12 1227.91 172.602   1
  -3   0 -12 5702.55 371.284   1
  -4   0 -12 4433.70 342.637   1
  -5   0 -12 22729.0 789.890   1
  18   1 -12 499.812 121.805   2
  17   1 -12 3616.66 307.471   2
  16  -1 -12 3894.75 281.385   2
  16   1 -12 4250.53 320.209   2
  15  -1 -12 329.464 95.2153   2
  15   1 -12 389.120 112.999   2
  14  -1 -12 753.475 123.408   2
  14   1 -12 694.306 125.162   2
  13  -1 -12 9648.92 408.384   2
  13   1 -12 10037.7 452.950   2
 -12   1  12 421.727 85.2345   1
  12  -1 -12 342.978 87.8617   2
  12   1 -12 375.607 87.6279   2
 -11   1  12 12237.9 410.855   1
 -11  -1  12 12557.6 338.622   1
  11  -1 -12 12426.8 443.444   2
  11   1 -12 12131.7 478.383   2
  10  -1 -12 723.445 115.137   2
  10   1 -12 1069.25 146.846   2
 -10  -1  12 1112.05 104.702   1
 -10   1  12 1040.36 126.742   1
   9   1 -12 2009.95 194.626   2
  -9   1  12 1973.16 162.608   1
   9  -1 -12 1632.67 160.467   2
   8  -1 -12 12295.5 426.066   2
   8   1 -12 12430.8 472.404   2
   8   1 -12 12091.4 365.055   1
   8  -1 -12 11985.9 416.592   1
  -8   1  12 11916.4 392.696   1
   7  -1 -12 1004.32 128.920   2
   7   1 -12 1009.78 145.135   2
  -7   1  12 879.789 117.452   1
   7  -1 -12 832.804 123.264   1
   7   1 -12 838.224 105.119   1
  -6   1  12 14248.8 440.769   1
   6  -1 -12 14297.3 467.553   2
   6  -1 -12 14556.7 477.887   1
   6   1 -12 14362.7 426.884   1
  -6  -1  12 14347.2 410.262   1
  -5  -1  12 1600.55 147.527   1
  -5   1  12 1613.11 156.614   1
   5  -1 -12 1649.55 163.545   1
   5   1 -12 1435.27 143.337   1
  -4   1  12 8916.43 367.415   1
  -4  -1  12 9812.08 367.815   1
   4  -1 -12 9424.12 395.115   1
   4   1 -12 9675.53 373.257   1
  -3   1  12 3306.18 235.051   1
   3   1 -12 3667.17 236.654   1
  -3  -1  12 3062.66 218.825   1
   3  -1 -12 2716.56 222.624   1
   2  -1 -12 16947.9 553.655   1
   2   1 -12 16796.4 532.418   1
   1  -1 -12 7101.73 369.782   1
   1   1 -12 6087.58 333.540   1
   0  -1 -12 11.1839 67.6839   1
   0   1 -12-48.2449 67.1483   1
  -1  -1 -12 7039.74 396.240   1
  -1   1 -12 7852.39 400.647   1
  -2   1 -12 170.153 91.3484   1
  -2  -1 -12 178.317 89.5957   1
  -3  -1 -12 7940.59 444.482   1
  -3   1 -12 7543.61 421.750   1
  -4   1 -12-74.3193 65.3497   1
  -4  -1 -12-4.45814 95.9790   1
  -5   1 -12 1255.98 190.100   1
  -5  -1 -12 1609.92 221.669   1
  18   2 -12 8496.09 494.240   2
  17   2 -12 711.875 152.770   2
  16   2 -12 1340.63 188.955   2
  15  -2 -12 7168.63 353.865   2
  15   2 -12 6784.26 410.000   2
  14  -2 -12 1475.47 160.864   2
  14   2 -12 1319.55 184.834   2
  13  -2 -12 3451.23 236.160   2
  13   2 -12 2985.13 264.231   2
 -12   2  12 336.617 92.0907   1
  12  -2 -12 461.814 93.2927   2
  12   2 -12 512.732 117.002   2
  11   2 -12 297.325 81.4715   2
 -11   2  12 344.035 74.5633   1
  11  -2 -12 432.380 82.7811   2
 -10  -2  12 9577.61 260.107   1
 -10   2  12 9158.07 377.802   1
  10  -2 -12 8592.87 336.586   2
  10   2 -12 9821.85 444.435   2
   9  -2 -12 6.77082 43.6471   2
   9   2 -12 0.83560 48.9978   2
  -9  -2  12 101.341 46.2915   1
  -9   2  12 116.119 62.9078   1
   8  -2 -12 13775.2 423.210   2
   8   2 -12 14509.3 534.327   2
   8  -2 -12 13485.3 464.310   1
  -8   2  12 13696.8 450.708   1
  -8  -2  12 14681.5 357.789   1
  -7  -2  12 27.3804 49.9663   1
  -7   2  12-47.3792 53.1230   1
   7  -2 -12 45.5635 49.7066   2
   7   2 -12 6.97676 60.7591   2
   7  -2 -12 11.8799 53.7909   1
   7   2 -12 54.7344 48.0730   1
   6  -2 -12 5937.57 284.367   2
   6  -2 -12 5917.23 317.431   1
   6   2 -12 6106.19 265.066   1
  -6   2  12 5458.57 286.795   1
   5   2 -12 794.067 109.811   1
  -5   2  12 869.956 120.121   1
   5  -2 -12 839.368 128.118   1
  -4   2  12 6666.16 323.858   1
   4  -2 -12 7273.54 363.363   1
   4   2 -12 6501.15 297.998   1
   3  -2 -12 489.299 96.2809   1
   3   2 -12 577.645 103.914   1
   2   2 -12 3146.68 222.590   1
   2  -2 -12 3443.52 262.627   1
   1  -2 -12 602.338 120.743   1
   1   2 -12 467.931 105.953   1
   0  -2 -12 8609.53 431.574   1
   0   2 -12 8275.25 391.729   1
  -1   2 -12 200.533 81.5708   1
  -1  -2 -12 142.101 66.2490   1
  -2   2 -12 2161.10 219.507   1
  -2  -2 -12 2008.60 229.705   1
  -3   2 -12 1741.52 208.219   1
  -3  -2 -12 1559.99 210.590   1
  -4  -2 -12 7664.56 456.511   1
  -4   2 -12 7567.20 435.284   1
  -5  -2 -12 13835.5 635.134   1
  -5   2 -12 14032.5 614.577   1
  17   3 -12 1336.20 208.523   2
  16   3 -12 1273.34 196.119   2
  15   3 -12 267.173 103.449   2
  14  -3 -12 224.470 74.6889   2
  14   3 -12 204.054 81.2752   2
  13  -3 -12 2359.90 181.857   2
  13   3 -12 2772.62 266.118   2
  12   3 -12 30.3602 52.6854   2
  12  -3 -12 222.330 61.0479   2
  11   3 -12 1028.06 154.626   2
 -11   3  12 1134.95 142.892   1
  11  -3 -12 957.692 114.955   2
  10   3 -12 1520.50 181.777   2
 -10   3  12 1373.30 152.723   1
  10  -3 -12 1285.54 126.550   2
   9   3 -12 2985.70 253.743   2
  -9   3  12 3022.66 226.709   1
   9  -3 -12 2389.60 164.195   2
   8   3 -12 10072.0 468.904   2
   8  -3 -12 10280.1 426.267   1
  -8   3  12 10045.9 405.326   1
   8  -3 -12 9523.34 324.220   2
  -7   3  12 787.039 121.488   1
   7  -3 -12 780.160 98.1408   2
   7   3 -12 716.240 128.220   2
   7  -3 -12 619.314 115.282   1
   7   3 -12 828.561 90.7702   1
   6  -3 -12 2162.35 165.708   2
   6  -3 -12 2040.50 199.597   1
   6   3 -12 2262.23 153.250   1
  -6   3  12 2636.47 209.142   1
   5  -3 -12 13312.1 497.129   1
   5   3 -12 13304.0 386.866   1
  -5   3  12 13305.2 467.902   1
   4   3 -12 6140.37 276.742   1
   4  -3 -12 6193.71 350.406   1
   3   3 -12 2594.50 193.223   1
   3  -3 -12 2697.91 235.331   1
   2   3 -12 2867.08 210.353   1
   2  -3 -12 3101.62 257.978   1
   1  -3 -12 76.4179 56.8325   1
   1   3 -12-3.06983 51.3521   1
   0  -3 -12 5667.46 355.940   1
   0   3 -12 5610.07 322.409   1
  -1   3 -12 182.004 76.5567   1
  -1  -3 -12 418.464 106.604   1
  -2  -3 -12 3723.23 307.251   1
  -2   3 -12 3383.33 265.929   1
  -3  -3 -12 7034.06 436.704   1
  -3   3 -12 6724.98 390.599   1
  -4  -3 -12 3089.84 301.941   1
  -4   3 -12 3302.09 286.653   1
  -5   3 -12 505.713 122.756   1
  -5  -3 -12 523.407 144.556   1
  17   4 -12 3227.09 322.032   2
  16   4 -12 1902.39 242.039   2
  15   4 -12 3322.99 308.079   2
  14   4 -12 1258.93 191.804   2
  13   4 -12 115.587 62.9537   2
  12  -4 -12 3208.00 183.277   2
  12   4 -12 3024.34 278.665   2
  11   4 -12 236.047 89.3417   2
  11  -4 -12 157.633 40.3349   2
  10   4 -12 1099.76 168.286   2
  10  -4 -12 889.392 93.0336   2
   9   4 -12 4254.39 319.835   2
   9  -4 -12 4088.12 189.651   2
   8  -4 -12 211.136 49.5382   2
   8   4 -12 584.256 124.170   2
   8  -4 -12 328.576 88.4090   1
   7   4 -12 19786.4 669.942   2
   7   4 -12 19627.9 366.663   1
   7  -4 -12 20179.3 626.110   1
   7  -4 -12 19375.8 422.656   2
   6  -4 -12 1166.76 108.806   2
   6   4 -12 1085.76 99.6761   1
   6  -4 -12 1269.23 165.322   1
   5   4 -12 7.30399 38.5497   1
   5  -4 -12 29.7529 68.0594   1
   4   4 -12 595.303 90.0462   1
   4  -4 -12 808.781 137.080   1
   3   4 -12 16545.1 464.522   1
   3  -4 -12 16324.1 596.886   1
   2   4 -12 3041.77 210.293   1
   2  -4 -12 3125.54 267.200   1
   1   4 -12 1396.58 150.679   1
   1  -4 -12 1499.43 193.415   1
   1  -4 -12 1116.60 126.665   2
   0   4 -12 716.415 123.586   1
   0  -4 -12 774.361 149.416   1
   0  -4 -12 820.860 119.463   2
  -1  -4 -12 3124.05 287.499   1
  -1   4 -12 2877.72 236.310   1
  -2  -4 -12 8458.70 469.708   1
  -2   4 -12 8758.98 429.433   1
  -3  -4 -12 1112.17 192.164   1
  -3   4 -12 1251.98 173.531   1
  -4  -4 -12-9.28885 62.5330   1
  -4   4 -12-105.221 85.8591   1
  -5   4 -12 5713.68 391.489   1
  16   5 -12 236.816 119.866   2
  15   5 -12 1146.21 199.963   2
  14   5 -12 9768.17 524.987   2
  13   5 -12 418.696 117.307   2
  12   5 -12 272.501 119.234   2
  11   5 -12 162.974 95.0955   2
  10   5 -12 5802.53 386.952   2
   9   5 -12 9800.01 497.184   2
   9  -5 -12 10142.6 240.768   2
   8   5 -12 391.388 119.098   2
   8  -5 -12 302.080 95.3596   1
   8  -5 -12 193.118 36.6573   2
   7  -5 -12 135.690 36.3441   2
   7   5 -12 274.398 97.4352   2
   7   5 -12 87.5962 27.1481   1
   7  -5 -12 228.481 88.6744   1
   6  -5 -12 68.2106 24.0026   2
   6   5 -12 157.644 78.5818   2
   6  -5 -12 89.9684 60.0494   1
   6   5 -12 82.3942 36.8569   1
   5  -5 -12 17508.1 397.010   2
   5  -5 -12 17474.2 613.565   1
   5   5 -12 18457.1 410.664   1
   4   5 -12 54.0710 43.4814   1
   4  -5 -12 123.899 82.1941   1
   3   5 -12 1311.70 130.692   1
   3  -5 -12 1330.43 180.045   1
   2  -5 -12 1238.33 176.547   1
   2  -5 -12 1018.76 113.723   2
   2   5 -12 1162.71 129.308   1
   1  -5 -12 4387.84 244.966   2
   1   5 -12 4771.93 268.008   1
   1  -5 -12 5017.27 351.286   1
   0  -5 -12 11430.2 416.056   2
   0   5 -12 11479.3 439.388   1
   0  -5 -12 11609.4 540.510   1
  -1  -5 -12 127.721 73.3395   1
  -1   5 -12 185.485 72.0314   1
  -2  -5 -12 1202.36 181.689   1
  -2   5 -12 1253.97 168.259   1
  -3   5 -12 2539.99 243.595   1
  -3  -5 -12 2626.74 276.609   1
  -4   5 -12 7555.25 431.122   1
  -4  -5 -12 7503.84 479.829   1
  -5   5 -12 2906.28 281.723   1
  15   6 -12 604.674 153.490   2
  14   6 -12 32.0023 64.6549   2
  13   6 -12 1510.70 212.322   2
  12   6 -12 10624.3 555.102   2
  11   6 -12 2424.83 264.961   2
  10   6 -12 3041.88 289.849   2
   9   6 -12 33.8786 68.7297   2
   8   6 -12 940.507 165.353   2
   7   6 -12 8059.83 462.485   2
   7  -6 -12 7827.32 428.454   1
   6  -6 -12 101.477 24.5891   2
   6   6 -12 181.830 85.7568   2
   6  -6 -12 75.0817 60.7094   1
   6   6 -12 97.1767 31.8376   1
   5  -6 -12 836.515 74.1827   2
   5  -6 -12 679.700 132.918   1
   5   6 -12 992.343 95.7205   1
   4   6 -12 306.278 67.0893   1
   4  -6 -12 582.518 131.021   1
   3   6 -12 9487.72 333.361   1
   3  -6 -12 9378.10 478.386   1
   2   6 -12 3464.66 218.452   1
   2  -6 -12 4104.23 319.830   1
   1  -6 -12 916.931 162.338   1
   1   6 -12 923.792 125.341   1
   0  -6 -12 1751.53 223.998   1
   0   6 -12 1878.17 181.980   1
  -1  -6 -12 835.970 160.649   1
  -1   6 -12 658.760 120.344   1
  -2   6 -12 10870.6 470.932   1
  -2  -6 -12 12338.5 594.266   1
  -3  -6 -12 1475.98 219.858   1
  -3   6 -12 1419.18 189.251   1
  -4   6 -12 861.894 161.668   1
  -5   6 -12 2007.22 237.947   1
  14   7 -12 1398.03 217.310   2
  13   7 -12 860.157 175.902   2
  12   7 -12 222.798 109.374   2
  11   7 -12 948.436 178.259   2
  10   7 -12 2002.17 247.553   2
   9   7 -12 2254.69 260.048   2
   8   7 -12 790.130 151.966   2
   7   7 -12 24.8579 70.8293   2
   7  -7 -12 135.623 84.4257   1
   6   7 -12-39.8444 78.6275   2
   6  -7 -12 146.361 88.4801   1
   5  -7 -12 7517.33 437.367   1
   5   7 -12 7270.38 227.955   1
   4   7 -12 315.864 63.7870   1
   4  -7 -12 419.147 110.159   1
   3  -7 -12 770.798 153.057   1
   3   7 -12 964.369 103.706   1
   2   7 -12 1983.13 164.418   1
   2  -7 -12 1829.77 229.405   1
   1   7 -12 1102.91 133.766   1
   1  -7 -12 781.262 158.606   1
   0   7 -12 2018.31 186.307   1
   0  -7 -12 1971.71 239.675   1
  -1  -7 -12 3.04596 83.6577   1
  -1   7 -12 78.9606 82.0545   1
  -2   7 -12-54.8567 78.6128   1
  -2  -7 -12 183.283 117.897   1
  -3   7 -12 1079.47 165.098   1
  -3  -7 -12 1113.38 207.799   1
  -4   7 -12 501.099 137.443   1
  -5   7 -12 433.737 128.548   1
  13   8 -12 555.553 159.160   2
  12   8 -12-51.5431 88.8357   2
  11   8 -12 291.208 126.728   2
  10   8 -12-81.7361 74.3124   2
   9   8 -12 2257.62 263.012   2
   8   8 -12 161.801 81.7752   2
   7   8 -12 2399.94 273.757   2
   7  -8 -12 2022.76 241.451   1
   6   8 -12 1028.52 182.969   2
   6  -8 -12 998.315 170.297   1
   5  -8 -12 849.871 168.082   1
   4   8 -12 29.8138 35.4101   1
   4  -8 -12-73.4046 101.002   1
   3   8 -12 98.8308 48.4384   1
   3  -8 -12 50.8905 69.9730   1
   2   8 -12 177.235 59.2537   1
   2  -8 -12 336.224 119.532   1
   1   8 -12 5240.16 281.515   1
   1  -8 -12 5456.98 399.468   1
   0  -8 -12 193.977 99.9027   1
   0   8 -12 160.731 68.3286   1
  -1  -8 -12 1095.76 196.021   1
  -1   8 -12 816.193 130.172   1
  -2  -8 -12 165.386 87.0089   1
  -2   8 -12 4.89424 69.2642   1
  -3   8 -12 1521.37 195.181   1
  -4   8 -12 225.079 99.1564   1
  12   9 -12 2478.78 309.329   2
  11   9 -12 3106.39 325.267   2
  10   9 -12 3780.76 358.301   2
   9   9 -12 111.130 80.6230   2
   8   9 -12 880.603 176.424   2
   7   9 -12 621.843 154.085   2
   7  -9 -12 547.888 146.873   1
   6   9 -12 87.2113 85.4149   2
   6  -9 -12 340.490 124.605   1
   5   9 -12 4093.20 363.416   2
   5  -9 -12 3254.37 310.366   1
   4  -9 -12 6550.18 438.794   1
   3  -9 -12 1074.53 185.342   1
   2   9 -12 778.092 104.606   1
   2  -9 -12 942.476 168.220   1
   1   9 -12 200.718 77.8265   1
   1  -9 -12 368.018 122.891   1
   0   9 -12 468.173 97.3769   1
   0  -9 -12 484.368 138.408   1
  -1   9 -12 5808.52 334.850   1
  -1  -9 -12 6653.18 473.406   1
  -2   9 -12 68.1713 62.4513   1
  -3   9 -12-22.6167 65.4240   1
  -4   9 -12 635.285 131.550   1
  10  10 -12 1336.55 221.486   2
   9  10 -12 119.952 74.7328   2
   8  10 -12 1819.20 258.574   2
   7  10 -12 2510.94 294.536   2
   6  10 -12 2673.15 306.765   2
   6 -10 -12 2116.77 255.505   1
   5  10 -12 655.603 154.205   2
   5 -10 -12 686.260 156.133   1
   4 -10 -12 3764.21 344.774   1
   3 -10 -12 178.323 97.5336   1
   2 -10 -12 600.728 145.864   1
   1 -10 -12 2721.92 299.997   1
  -1  10 -12 162.139 78.5652   1
  -2  10 -12 1549.19 193.865   1
  -3  10 -12 3778.24 300.952   1
   8  11 -12-63.6220 101.105   2
   7  11 -12 6.60591 86.9369   2
   6  11 -12 966.135 183.659   2
   6 -11 -12 776.359 163.703   1
   5  11 -12 43.2739 83.8117   2
   5 -11 -12 144.369 117.777   1
   4  11 -12 2354.67 297.534   2
   4 -11 -12 2426.08 283.181   1
   3 -11 -12 97.9680 84.5668   1
  16   0 -13 64.4367 62.9411   2
  15   0 -13 32.9723 64.1730   2
  14   0 -13-33.5286 80.7078   2
  13   0 -13 62.4095 72.0828   2
  12   0 -13-60.3818 48.8979   2
  11   0 -13-30.4359 43.2750   2
  10   0 -13 109.453 75.8229   2
 -10   0  13-36.5349 43.9351   1
   9   0 -13 96.4726 62.0630   2
  -9   0  13 17.5166 48.4615   1
  -8   0  13-44.8132 45.0444   1
   8   0 -13 43.6063 59.6461   2
   8   0 -13 100.040 65.4994   1
   7   0 -13-24.4474 45.0441   2
  -7   0  13 6.77965 42.6585   1
   7   0 -13-7.51546 42.6699   1
  -6   0  13-28.2909 48.3081   1
   6   0 -13 6.26007 47.3889   1
  -5   0  13 50.0740 51.2410   1
   5   0 -13 40.6031 51.1347   1
   4   0 -13-20.7821 44.4518   1
  -4   0  13-33.4040 52.2396   1
   3   0 -13-2.30341 51.9194   1
   2   0 -13 95.5668 71.8871   1
   1   0 -13 80.3090 67.4737   1
   0   0 -13-20.8124 66.5950   1
  -1   0 -13 156.105 82.4125   1
  -2   0 -13-11.0169 67.6940   1
  -3   0 -13 57.7327 85.4719   1
  -4   0 -13 102.570 110.425   1
  17   1 -13 427.661 99.3277   2
  16   1 -13-17.4138 64.3732   2
  15  -1 -13 1278.13 161.785   2
  15   1 -13 1051.94 164.221   2
  14  -1 -13 2332.53 215.870   2
  14   1 -13 2081.80 225.537   2
  13  -1 -13 21.2166 54.3594   2
  13   1 -13-56.1125 60.6762   2
  12  -1 -13 1128.84 148.527   2
  12   1 -13 1089.44 157.701   2
  11   1 -13 867.868 144.339   2
  11  -1 -13 635.454 113.923   2
 -10   1  13 3052.20 206.798   1
  10  -1 -13 3217.51 234.742   2
  10   1 -13 2986.37 245.841   2
   9   1 -13 1369.68 169.351   2
  -9   1  13 1648.75 154.122   1
   9  -1 -13 1605.85 162.420   2
   8  -1 -13 307.439 98.8341   2
   8   1 -13 227.000 80.2353   2
   8   1 -13 241.740 66.4371   1
   8  -1 -13 178.681 65.3584   1
  -8   1  13 218.165 63.4743   1
  -7   1  13 1549.23 157.146   1
   7  -1 -13 1350.33 152.035   2
   7   1 -13 1538.12 179.179   2
   7   1 -13 1420.94 141.542   1
   7  -1 -13 1265.05 146.121   1
  -7  -1  13 1592.76 140.797   1
  -6  -1  13 46.1404 55.5424   1
  -6   1  13 115.011 62.4474   1
   6  -1 -13 156.604 82.4741   1
   6   1 -13 32.0173 40.8013   1
   5   1 -13 1.29026 49.8029   1
  -5  -1  13 39.0953 63.5695   1
  -5   1  13 10.8717 54.3128   1
   5  -1 -13 44.1538 59.9784   1
  -4  -1  13 3266.46 232.292   1
   4  -1 -13 2810.60 233.639   1
   4   1 -13 2848.42 218.532   1
   3  -1 -13 344.215 96.2675   1
   3   1 -13 211.616 76.8884   1
   2  -1 -13 257.746 86.4103   1
   2   1 -13 257.315 84.0350   1
   1  -1 -13 1364.38 175.796   1
   1   1 -13 1439.10 169.078   1
   0   1 -13 1826.83 205.278   1
   0  -1 -13 1602.61 198.076   1
  -1  -1 -13 1487.26 196.049   1
  -1   1 -13 1858.60 209.922   1
  -2  -1 -13 1055.58 174.620   1
  -2   1 -13 1056.97 166.413   1
  -3  -1 -13 1320.05 200.910   1
  -3   1 -13 1594.74 211.304   1
  -4   1 -13 2457.47 269.493   1
  -4  -1 -13 2131.33 256.299   1
  17   2 -13 1300.36 204.278   2
  16   2 -13 3550.71 308.903   2
  15   2 -13 159.243 84.4263   2
  14   2 -13-35.2440 83.6879   2
  13  -2 -13 1374.21 152.592   2
  13   2 -13 1582.91 199.605   2
  12  -2 -13 3764.14 241.802   2
  12   2 -13 3779.12 292.329   2
  11   2 -13 619.431 121.250   2
 -11   2  13 468.637 96.2015   1
  11  -2 -13 394.221 83.5309   2
  10  -2 -13 241.431 72.5455   2
  10   2 -13 528.766 108.091   2
 -10   2  13 363.659 84.9991   1
   9  -2 -13 312.158 77.5188   2
  -9   2  13 442.736 98.2327   1
   9   2 -13 370.251 102.222   2
   8  -2 -13 4683.76 263.135   2
   8   2 -13 5341.34 345.806   2
   8   2 -13 4928.36 230.498   1
   8  -2 -13 5129.98 302.534   1
  -8   2  13 5291.07 289.549   1
   7  -2 -13 9652.23 380.817   2
   7   2 -13 10266.1 470.032   2
   7  -2 -13 9893.64 423.747   1
   7   2 -13 9741.37 342.820   1
  -7   2  13 9936.85 398.370   1
   6  -2 -13 247.848 77.5549   2
   6  -2 -13 235.854 73.8158   1
   6   2 -13 334.391 79.0437   1
  -6   2  13 339.758 87.4543   1
   5   2 -13 518.736 94.2548   1
   5  -2 -13 659.936 121.898   1
   4  -2 -13 133.136 79.0113   1
   4   2 -13 142.892 68.4206   1
   3   2 -13 8279.22 368.841   1
   3  -2 -13 8662.26 423.461   1
   2   2 -13 11903.8 457.105   1
   2  -2 -13 12057.6 510.652   1
   1  -2 -13-2.81586 56.5331   1
   1   2 -13 27.1362 51.0281   1
   0  -2 -13 15.8630 63.0476   1
   0   2 -13 16.7530 54.3334   1
  -1  -2 -13-0.52773 72.0955   1
  -1   2 -13 150.094 92.8650   1
  -2  -2 -13 2855.03 277.043   1
  -2   2 -13 2791.16 260.984   1
  -3  -2 -13 2658.85 281.664   1
  -3   2 -13 2802.52 265.938   1
  -4   2 -13 74.8806 80.2880   1
  -4  -2 -13 235.317 116.642   1
  17   3 -13 835.581 157.673   2
  16   3 -13 52.4255 59.5204   2
  15   3 -13 1814.25 229.464   2
  14   3 -13 3661.26 309.504   2
  13   3 -13 602.639 135.995   2
  12   3 -13 156.597 86.9913   2
  12  -3 -13 12.3002 37.0223   2
  11   3 -13 659.064 140.465   2
  11  -3 -13 632.193 96.5589   2
  10   3 -13 3297.25 283.099   2
  10  -3 -13 3153.38 196.610   2
   9   3 -13 9654.99 479.920   2
   9  -3 -13 10056.3 346.995   2
   8  -3 -13 652.012 100.238   2
   8   3 -13 634.989 137.198   2
   8  -3 -13 889.821 137.288   1
   7  -3 -13 50.2023 45.1870   2
   7   3 -13 169.758 86.6089   2
   7  -3 -13 198.999 86.6442   1
   7   3 -13 51.5535 36.6334   1
   6  -3 -13 1720.67 157.011   2
   6   3 -13 1756.66 147.254   1
   6  -3 -13 1652.82 192.056   1
   5  -3 -13 20034.7 650.398   1
   5   3 -13 20027.1 511.405   1
   4   3 -13-13.1587 47.7889   1
   4  -3 -13 105.200 57.6766   1
   3  -3 -13 27.5189 60.1274   1
   3   3 -13-9.83843 47.9855   1
   2  -3 -13 654.860 135.839   1
   2   3 -13 429.503 93.1996   1
   1   3 -13 2693.08 226.089   1
   1  -3 -13 3015.33 270.665   1
   0  -3 -13 4997.99 357.180   1
   0   3 -13 4838.21 313.688   1
  -1   3 -13 87.8456 70.9056   1
  -1  -3 -13 35.5049 61.3091   1
  -2   3 -13 120.161 68.8852   1
  -2  -3 -13 39.5533 73.8456   1
  -3   3 -13 1231.58 185.497   1
  -3  -3 -13 1498.05 213.283   1
  -4   3 -13 2707.16 277.252   1
  16   4 -13 4648.13 378.129   2
  15   4 -13 304.229 107.451   2
  14   4 -13 514.176 125.204   2
  13   4 -13 1633.18 213.159   2
  12   4 -13 5975.64 400.763   2
  11   4 -13 422.915 125.699   2
  10   4 -13 851.898 155.055   2
   9   4 -13 165.876 60.0586   2
   9  -4 -13 223.247 57.6480   2
   8   4 -13 1771.18 211.973   2
   8  -4 -13 1466.35 181.745   1
   8  -4 -13 1636.07 128.023   2
   7  -4 -13 11573.4 349.428   2
   7   4 -13 10959.2 521.101   2
   7  -4 -13 10638.8 482.862   1
   7   4 -13 11091.9 305.502   1
   6  -4 -13 537.520 86.6063   2
   6  -4 -13 398.301 105.380   1
   6   4 -13 533.777 81.6031   1
   5   4 -13 582.192 91.0863   1
   5  -4 -13 577.361 120.860   1
   4   4 -13 883.289 121.378   1
   4  -4 -13 940.751 155.440   1
   3   4 -13 2554.54 198.130   1
   3  -4 -13 2806.70 263.964   1
   2  -4 -13 821.369 146.619   1
   2   4 -13 889.060 127.551   1
   1  -4 -13 259.904 100.070   1
   1   4 -13 324.057 87.6312   1
   0   4 -13-34.9947 71.1586   1
   0  -4 -13-95.7317 91.9792   1
  -1   4 -13 175.049 77.3534   1
  -1  -4 -13 458.383 130.962   1
  -2   4 -13 1247.45 174.110   1
  -2  -4 -13 1074.30 183.358   1
  -3   4 -13 192.111 108.076   1
  -3  -4 -13-2.55345 79.3363   1
  -4   4 -13-0.56500 71.5303   1
  16   5 -13 3978.60 354.855   2
  15   5 -13 708.676 166.280   2
  14   5 -13 9906.95 541.528   2
  13   5 -13 1306.27 196.428   2
  12   5 -13 562.060 136.491   2
  11   5 -13 871.092 165.709   2
  10   5 -13 3.94452 64.4806   2
   9   5 -13 3062.87 290.977   2
   8   5 -13 2482.14 260.209   2
   8  -5 -13 2519.20 241.620   1
   7   5 -13 1419.02 200.804   2
   7   5 -13 1267.74 94.7143   1
   7  -5 -13 1614.44 196.895   1
   6  -5 -13 2001.04 136.102   2
   6   5 -13 1889.24 132.553   1
   6  -5 -13 1946.60 213.914   1
   5   5 -13 903.600 102.966   1
   5  -5 -13 745.191 133.926   1
   4   5 -13 148.217 59.1062   1
   4  -5 -13 101.598 67.6054   1
   3   5 -13 8.38223 57.9940   1
   3  -5 -13 75.8845 77.2379   1
   2  -5 -13 946.696 164.387   1
   2   5 -13 1042.05 134.968   1
   1  -5 -13 1841.63 226.231   1
   1   5 -13 1844.62 183.385   1
   0   5 -13-45.4993 64.2689   1
   0  -5 -13-54.7355 81.3581   1
  -1   5 -13 2880.11 249.385   1
  -1  -5 -13 3336.25 310.433   1
  -2  -5 -13 81.8154 95.4013   1
  -2   5 -13-3.80841 62.0946   1
  -3   5 -13 333.676 116.715   1
  -4   5 -13 486.264 119.719   1
  15   6 -13 1700.68 237.857   2
  14   6 -13 99.2031 70.6747   2
  13   6 -13 379.493 115.750   2
  12   6 -13 735.414 162.659   2
  11   6 -13 3219.13 310.213   2
  10   6 -13 846.215 165.298   2
   9   6 -13 375.782 120.360   2
   8   6 -13 365.708 119.343   2
   8  -6 -13 245.396 103.772   1
   7   6 -13 1006.00 177.129   2
   7  -6 -13 1040.37 167.473   1
   6   6 -13 10947.3 552.980   2
   6  -6 -13 11784.2 541.979   1
   5   6 -13 1099.95 104.898   1
   5  -6 -13 976.255 170.263   1
   4   6 -13 4530.36 232.106   1
   4  -6 -13 4334.43 337.801   1
   3   6 -13 803.997 106.291   1
   3  -6 -13 1244.42 187.283   1
   2   6 -13 710.879 109.823   1
   2  -6 -13 1006.96 175.719   1
   1   6 -13 10310.7 415.641   1
   1  -6 -13 10435.2 542.320   1
   0  -6 -13 104.877 78.7389   1
   0   6 -13 176.965 79.0062   1
  -1   6 -13 5008.43 325.209   1
  -1  -6 -13 5301.77 404.123   1
  -2  -6 -13-79.3743 104.310   1
  -2   6 -13-158.949 81.5835   1
  -3   6 -13 1395.82 191.935   1
  -4   6 -13 4728.94 360.587   1
  14   7 -13 217.814 102.984   2
  13   7 -13 7504.66 494.964   2
  12   7 -13-125.920 127.354   2
  11   7 -13 1560.63 233.514   2
  10   7 -13 2931.38 303.366   2
   9   7 -13 756.282 165.844   2
   8   7 -13 9694.09 537.516   2
   8  -7 -13 9767.00 507.968   1
   7   7 -13 1251.02 194.046   2
   7  -7 -13 1641.61 209.664   1
   6   7 -13 1500.59 214.278   2
   6  -7 -13 1248.29 188.338   1
   5  -7 -13 394.195 117.424   1
   4  -7 -13 8373.19 483.260   1
   3   7 -13 4484.17 240.963   1
   3  -7 -13 4485.34 357.853   1
   2   7 -13 398.820 85.3603   1
   2  -7 -13 187.855 88.9342   1
   1   7 -13 395.183 85.2555   1
   1  -7 -13 290.807 111.014   1
   0  -7 -13 1616.25 235.146   1
   0   7 -13 1532.82 171.630   1
  -1  -7 -13 13641.5 658.311   1
  -1   7 -13 13391.8 528.100   1
  -2   7 -13 1579.96 195.378   1
  -3   7 -13 6796.25 408.053   1
  -4   7 -13-8.60719 67.4390   1
  12   8 -13 21.6614 85.6806   2
  11   8 -13 4340.79 378.831   2
  10   8 -13 6705.63 471.415   2
   9   8 -13 1195.02 209.744   2
   8   8 -13 4780.19 393.771   2
   7   8 -13 792.197 172.489   2
   7  -8 -13 938.760 181.332   1
   6   8 -13 7543.02 490.003   2
   6  -8 -13 7598.51 464.886   1
   5  -8 -13 5042.34 382.384   1
   4  -8 -13 2618.03 279.848   1
   3  -8 -13 797.742 152.511   1
   2  -8 -13 3223.48 318.877   1
   1  -8 -13 4328.42 372.494   1
   1   8 -13 4168.21 262.318   1
   0   8 -13 49.0285 56.1216   1
   0  -8 -13 102.372 86.0627   1
  -1   8 -13 2472.51 229.646   1
  -2   8 -13 474.198 121.607   1
  -3   8 -13 5229.67 362.845   1
  11   9 -13 2259.06 294.846   2
  10   9 -13 121.465 104.068   2
   9   9 -13 335.052 127.990   2
   8   9 -13 9157.39 556.864   2
   7   9 -13 280.309 116.573   2
   7  -9 -13 326.912 136.656   1
   6   9 -13 5388.02 428.925   2
   6  -9 -13 5651.00 418.620   1
   5   9 -13 293.717 117.539   2
   5  -9 -13 244.848 110.342   1
   4  -9 -13 4604.97 377.695   1
   3  -9 -13 1874.32 248.676   1
   2  -9 -13 6931.74 478.542   1
   8  10 -13-26.6395 78.1845   2
   7  10 -13 4725.93 418.146   2
   7 -10 -13 4328.07 379.842   1
   6  10 -13 2249.87 290.879   2
   6 -10 -13 2384.96 280.107   1
   5  10 -13 91.3627 94.7306   2
   5 -10 -13-62.1772 92.2358   1
   4 -10 -13 5174.82 414.714   1
  14   0 -14 1082.86 165.609   2
  13   0 -14 30205.8 785.428   2
  12   0 -14 15.5199 52.8314   2
  11   0 -14 3230.05 252.153   2
  10   0 -14 113.414 69.7124   2
   9   0 -14 155.030 66.0989   2
   8   0 -14 7606.82 391.849   2
   8   0 -14 7845.61 355.964   1
  -7   0  14 396.692 85.4910   1
   7   0 -14 432.548 102.718   2
   7   0 -14 418.992 89.7552   1
   6   0 -14 859.654 134.103   1
  -6   0  14 919.531 132.425   1
   5   0 -14 5092.07 311.204   1
   4   0 -14 5017.77 315.274   1
   3   0 -14 823.870 136.370   1
   2   0 -14 7108.61 394.471   1
   1   0 -14 22313.9 708.048   1
   0   0 -14 6457.68 399.579   1
  -1   0 -14 150.092 104.331   1
  -2   0 -14 674.194 158.304   1
  -3   0 -14 5270.79 396.465   1
  16   1 -14 2072.94 230.172   2
  15   1 -14 5959.15 378.910   2
  14   1 -14 138.240 79.5706   2
  13  -1 -14 4231.46 282.965   2
  13   1 -14 3973.90 304.525   2
  12   1 -14 65.5388 58.8833   2
  12  -1 -14 150.031 71.4891   2
  11  -1 -14 9505.83 408.275   2
  11   1 -14 9087.62 445.862   2
  10  -1 -14 761.806 117.018   2
  10   1 -14 767.194 140.600   2
   9  -1 -14 1345.38 160.268   2
   9   1 -14 1043.17 155.173   2
   8  -1 -14 6790.03 348.033   2
   8   1 -14 6873.83 388.382   2
   8   1 -14 6661.65 309.986   1
   8  -1 -14 6257.62 331.424   1
   7  -1 -14 177.904 66.9622   2
   7   1 -14 159.677 67.1812   2
  -7   1  14 141.593 74.8188   1
   7  -1 -14 82.4371 62.9918   1
   7   1 -14 59.7474 45.5390   1
   6  -1 -14 9794.45 432.406   1
   6   1 -14 10576.1 414.515   1
  -6  -1  14 10531.6 402.784   1
   5  -1 -14 1936.19 202.725   1
   5   1 -14 1797.84 182.338   1
   4  -1 -14 997.377 157.761   1
   4   1 -14 857.548 135.752   1
   3  -1 -14 7680.55 413.772   1
   3   1 -14 8090.19 396.098   1
   2   1 -14 7578.70 392.533   1
   2  -1 -14 7231.48 406.222   1
   1  -1 -14 139.231 66.3009   1
   1   1 -14 21.7963 75.1246   1
   0  -1 -14 43.9273 79.7767   1
   0   1 -14-56.7376 73.1287   1
  -1  -1 -14 3132.68 292.712   1
  -1   1 -14 3429.87 299.250   1
  -2  -1 -14 2970.23 292.234   1
  -2   1 -14 3436.63 306.611   1
  -3   1 -14 2187.79 260.249   1
  16   2 -14 1042.75 173.969   2
  15   2 -14 2470.89 258.882   2
  14   2 -14 458.072 116.581   2
  13   2 -14 1348.94 190.699   2
  12   2 -14 4503.05 328.043   2
  11  -2 -14 3125.89 219.607   2
  11   2 -14 3249.40 279.429   2
  10   2 -14 2472.71 248.108   2
  10  -2 -14 2700.23 211.617   2
   9   2 -14 1905.16 215.268   2
   9  -2 -14 1898.73 174.623   2
   8  -2 -14 3251.64 230.994   2
   8   2 -14 3553.38 290.468   2
   8   2 -14 3267.04 200.170   1
   8  -2 -14 3553.82 265.111   1
   7  -2 -14 3199.45 231.599   2
   7   2 -14 2942.60 264.315   2
   7  -2 -14 3504.85 268.634   1
   7   2 -14 3005.68 206.870   1
   6  -2 -14 183.979 86.8846   1
   6   2 -14 310.677 80.9236   1
   5   2 -14 288.074 68.8549   1
   5  -2 -14 298.765 103.021   1
   4  -2 -14 9160.71 446.923   1
   4   2 -14 8827.44 388.030   1
   3  -2 -14 1000.71 156.613   1
   3   2 -14 964.291 138.464   1
   2  -2 -14 1088.03 159.525   1
   2   2 -14 1158.09 155.917   1
   1  -2 -14 682.622 139.775   1
   1   2 -14 535.814 118.599   1
   0   2 -14 2325.88 234.563   1
   0  -2 -14 1923.45 233.868   1
  -1  -2 -14 17.4308 86.4974   1
  -1   2 -14 144.384 91.1618   1
  -2  -2 -14 3204.60 306.490   1
  -2   2 -14 2399.25 254.466   1
  -3   2 -14 400.406 111.936   1
  16   3 -14 1279.35 199.462   2
  15   3 -14 96.7008 73.3165   2
  14   3 -14 2745.75 279.947   2
  13   3 -14 1327.48 193.814   2
  12   3 -14 236.414 84.7869   2
  11   3 -14 378.665 112.484   2
  10   3 -14 2028.49 231.342   2
   9   3 -14 3843.34 313.574   2
   9  -3 -14 3240.30 207.581   2
   8  -3 -14 106.553 53.9198   2
   8   3 -14 207.833 91.5637   2
   8   3 -14 119.786 47.9394   1
   8  -3 -14 70.8503 66.2828   1
   7  -3 -14 122.806 53.0761   2
   7   3 -14 40.4340 60.2143   2
   7  -3 -14 45.5754 59.6284   1
   7   3 -14 21.9374 43.0028   1
   6  -3 -14 2763.22 204.888   2
   6  -3 -14 2667.04 245.596   1
   6   3 -14 2676.98 194.273   1
   5  -3 -14 11791.9 519.306   1
   5   3 -14 12728.2 434.328   1
   4   3 -14 328.990 81.3408   1
   4  -3 -14 278.078 94.9748   1
   3  -3 -14 1309.88 179.510   1
   3   3 -14 1242.58 157.904   1
   2   3 -14 6429.58 352.490   1
   2  -3 -14 6941.20 422.877   1
   1  -3 -14 939.900 165.342   1
   1   3 -14 678.427 122.037   1
   0  -3 -14 5969.17 408.100   1
   0   3 -14 5885.39 362.623   1
  -1  -3 -14 70.8443 75.9553   1
  -1   3 -14-41.6077 60.8743   1
  -2  -3 -14-16.5532 82.1501   1
  -2   3 -14 150.365 85.9095   1
  -3   3 -14 1399.27 205.297   1
  16   4 -14 5994.82 426.958   2
  15   4 -14 1489.88 217.968   2
  14   4 -14 400.319 113.711   2
  13   4 -14 859.701 163.134   2
  12   4 -14 7063.17 448.256   2
  11   4 -14 2456.79 263.337   2
  10   4 -14-40.6168 59.8058   2
   9   4 -14 697.666 153.831   2
   8   4 -14 426.745 121.597   2
   8  -4 -14 346.016 110.618   1
   7   4 -14 18493.5 703.007   2
   7  -4 -14 17119.5 636.498   1
   6  -4 -14 1024.00 118.293   2
   6  -4 -14 1256.17 180.119   1
   6   4 -14 742.659 103.015   1
   5   4 -14 0.58118 49.7171   1
   5  -4 -14-63.0522 75.0943   1
   4   4 -14-27.5938 50.9721   1
   4  -4 -14-80.4144 101.765   1
   3   4 -14 10102.4 410.854   1
   3  -4 -14 9514.42 494.006   1
   2  -4 -14 2180.63 243.879   1
   2   4 -14 2099.44 200.551   1
   1  -4 -14 210.673 77.9973   1
   1   4 -14 133.689 72.7443   1
   0   4 -14 3561.68 276.778   1
   0  -4 -14 3533.76 325.696   1
  -1  -4 -14 1282.79 205.130   1
  -1   4 -14 1097.77 164.787   1
  -2   4 -14 6383.63 401.345   1
  -3   4 -14 347.759 125.531   1
  15   5 -14 468.407 138.301   2
  14   5 -14 5645.45 424.070   2
  13   5 -14-59.8235 89.6437   2
  12   5 -14 1191.40 192.500   2
  11   5 -14 623.718 129.215   2
  10   5 -14 7861.06 479.394   2
   9   5 -14 5710.05 408.106   2
[truncated: 289,726 more chars]
